# Supplementary material for: A rat Satb1 truncation causes neurodevelopmental abnormalities recapitulating the symptoms of patients with SATB1 mutations
Source: Acta Pharmacol Sin. 2025 Jun 26;46(12):3163–76. doi: 10.1038/s41401-025-01588-6 (PMC12644705; doi:10.1038/s41401-025-01588-6)
Supplement: Supplementary file 1 — Supplementary file: Table S1 [file 41401_2025_1588_MOESM1_ESM.xlsx]

## Sheet: Sheet1
Primer for qRT-PCR	Sequence
GAPDH-f	CCATCCCAGACCCCATAAC
GAPDH-r	GCAGCGAACTTTATTGATGG
Rock1-f	CCATGTGGAACAGACAGGCT
Rock1-r	AGGCAAACCCGCAAGAAAAC
Pdyn-f	CCATCAACCCCCTGATTTGC
Pdyn-r	TTGGTCAGTTCCGTGTAGCC
Optn-f	GCAGCAAGGGAGAAGATCCA
Optn-r	CAAGGACTGCCTACTGCCTC
Slc32a1-f	TCCCGTCGAGGGAGACATTC
Slc32a1-r	AGCACGAACATGCCCTGAA
Cartpt-f	AAGTCCCCATGTGTGACGC
Cartpt-r	GTCACCCCTTCACAAGCACT
Epgn-f	AACCCTCCACCCTTCTGTCT
Epgn-r	CAGTGCTGCCTTCATTGCTTT
C1qtnf2-f	GGGGCACAGAGGCAAGAAGA
C1qtnf2-r	GAGCAAAGGCACCAAGCATT
Gng5-f	GTCGGGTTCTTCTAGCGTCG
Gng5-r	TGCCTGGGAAACCTTCACG
Slc7a11-f	GCATCGTCCTTTCAAGGTGC
Slc7a11-r	AAGAGGTAATACGCCGGGAC
Lhx3-f	GAAGAGCGCCTACAACACCT
Lhx3-r	TCTGGAACCACACCTGCAC
Fezf2-f	GCAGGTGCTGAAGGAGAACT
Fezf2-r	TGAGCATTGAACACCTTGCC
Hivep3-f	CCCACAGCAAAAAGTGCCAA
Hivep3-r	TCGTCACTGGTTCCTTCTTCG
Pcdh11x-f	AATCTGGACTCATCCGCACC
Pcdh11x-r	AACACGTCTCTGGGACTTTCC
Sos2-f	GACGGAGCTAGAATCCACGG
Sos2-r	TGGTATTGCTGCCACAGGAG
Upf3b-f	ATTGGAGCTACCGCAGAAGG
Upf3b-r	TCTTCGAATTACGACCTTGCTCA
Wac-f	TTTCTACACAAGCCCAGCCA
Wac-r	TTGGCTGTGATGAGACAGGC
Ncoa6-f	TCTACCCAGCATAGCCCCTT
Ncoa6-r	TTTGGCTCACTGCTTTGTCC
Arl13b-f	GGGAACCCCCAAAGTCACTA
Arl13b-r	GCGGCTTCCCATAGAAATCATTA
Slc16a2-f	GGCCTTATCGTTGTCTGCCT
Slc16a2-r	TTTCGAAGGAGGCCTGCAAT
Ppfibp2-f	AAAGAGTAAGGGGCACACCG
Ppfibp2-r	AGCCGTTTTAGTGCCTGCAA
Raph1-f	GTTAGCAACTCCTCCCGGTC
Raph1-r	TTGCTGCCTGTTCTTCCTCA
Pcdh17-f	AAAGAGCCAGCCTGAGAGAC
Pcdh17-r	CACTCTTCCGGTTCTTGTTCA
