# Supplementary material for: A rat Satb1 truncation causes neurodevelopmental abnormalities recapitulating the symptoms of patients with SATB1 mutations
Source: Acta Pharmacol Sin. 2025 Jun 26;46(12):3163–76. doi: 10.1038/s41401-025-01588-6 (PMC12644705; doi:10.1038/s41401-025-01588-6)
Supplement: Supplementary file 2 — Supplementary file: Table S2 [file 41401_2025_1588_MOESM2_ESM.xls]

gene_id	gene_name	description	locus	A2_count	A6_count	A8_count	A1_count	A3_count	A5_count	A2_FPKM	A6_FPKM	A8_FPKM	A1_FPKM	A3_FPKM	A5_FPKM	B	A	log2FC	Pvalue	Qvalue	updown
ENSRNOG00000030106	RGD1564698	similar to ribosomal protein S10 [Source:RGD Symbol;Acc:1564698]	10:19715275-19715832:-	60	1	2	3	1	0	7.720728635	0.114896364	0.20276861	0.38130662	0.10085741	0	2.679464536	0.160721343	4.059311291	0.003453422	1	UP
ENSRNOG00000012618	Efhb	EF hand domain family, member B [Source:RGD Symbol;Acc:1566407]	9:47724-120799:+	6	0	15	0	2	0	0.087306027	0	0.171941749	0	0.022807876	0	0.086415925	0.007602625	3.506727594	0.004045281	1	UP
ENSRNOG00000055858	Myb	myeloblastosis oncogene [Source:MGI Symbol;Acc:MGI:97249]	1:16659442-16687817:-	7	1	23	0	3	0	0.226714418	0.028918435	0.586863329	0	0.076154851	0	0.280832061	0.02538495	3.467662315	0.001684624	1	UP
ENSRNOG00000003370	Otc	ornithine carbamoyltransferase [Source:RGD Symbol;Acc:3236]	X:13524607-13601069:-	2	1	7	0	1	0	0.083889261	0.037448698	0.231302022	0	0.032872917	0	0.11754666	0.010957639	3.423224648	0.021264051	1	UP
ENSRNOG00000004225	Odf4	outer dense fiber of sperm tails 4 [Source:RGD Symbol;Acc:1359332]	10:55510340-55515885:-	3	4	2	0	1	0	0.150832658	0.179585913	0.079233112	0	0.039410668	0	0.136550561	0.013136889	3.377739619	0.021026399	1	UP
ENSRNOG00000012566	Kcnv2	potassium channel, voltage-gated modifier subfamily V, member 2 [Source:RGD Symbol;Acc:1309271]	1:245396989-245416531:+	3	3	3	0	1	0	0.041413004	0.036980679	0.032628205	0	0.010820695	0	0.037007296	0.003606898	3.35897907	0.0207117	1	UP
ENSRNOG00000056781	Cfap221	cilia and flagella associated protein 221 [Source:MGI Symbol;Acc:MGI:2684947]	13:35953088-36022197:-	1	2	6	0	1	0	0.028582485	0.05106505	0.135164709	0	0.022412758	0	0.071604082	0.007470919	3.260684161	0.037977536	1	UP
ENSRNOG00000015101	Mak	male germ cell-associated kinase [Source:RGD Symbol;Acc:3036]	17:21521505-21568440:+	5	1	4	1	0	0	0.110907461	0.019806046	0.06990725	0.021918176	0	0	0.066873586	0.007306059	3.19427125	0.017461371	1	UP
ENSRNOG00000003305	Cxcr3	chemokine (C-X-C motif) receptor 3 [Source:RGD Symbol;Acc:621528]	X:71614346-71616997:-	2	3	5	0	0	1	0.079172224	0.106028949	0.15592292	0	0	0.03759315	0.113708031	0.01253105	3.181754957	0.015999293	1	UP
ENSRNOG00000039305	LOC102547118	retinitis pigmentosa 1-like 1 protein-like [Source:RGD Symbol;Acc:7681336]	X:17250687-17252877:-	1	4	3	0	1	0	0.040894941	0.146124606	0.096694754	0	0.032067484	0	0.094571433	0.010689161	3.145255797	0.040357034	1	UP
ENSRNOG00000042533	Accsl	1-aminocyclopropane-1-carboxylate synthase homolog (Arabidopsis)(non-functional)-like [Source:RGD Symbol;Acc:1596039]	3:82762862-82777814:-	6	0	3	0	0	1	0.198825678	0	0.078310703	0	0	0.0314693	0.092378794	0.010489767	3.138579113	0.042504144	1	UP
ENSRNOG00000010262	Hdc	histidine decarboxylase [Source:RGD Symbol;Acc:2790]	3:119057517-119075619:-	6	0	3	0	0	1	0.123171882	0	0.048513234	0	0	0.019495132	0.057228372	0.006498377	3.138579113	0.042511286	1	UP
ENSRNOG00000037196	Spag17	sperm associated antigen 17 [Source:MGI Symbol;Acc:MGI:1921612]	2:202200797-202443026:+	5	0	11	0	2	0	0.051199009	0	0.088744842	0	0.016052035	0	0.04664795	0.005350678	3.124019986	0.008737466	1	UP
ENSRNOG00000012342	Ttc29	tetratricopeptide repeat domain 29 [Source:RGD Symbol;Acc:1589777]	19:33206026-33424972:-	2	0	8	1	0	0	0.042642047	0	0.134365638	0.021065658	0	0	0.059002562	0.007021886	3.070847144	0.041015616	1	UP
ENSRNOG00000022242	Cxcl9	chemokine (C-X-C motif) ligand 9 [Source:RGD Symbol;Acc:628798]	14:17228856-17234712:+	2	0	28	1	3	0	0.095809483	0	1.056651219	0.047330977	0.112631957	0	0.384153567	0.053320978	2.848908002	0.016289077	1	UP
ENSRNOG00000014590	Stk33	serine/threonine kinase 33 [Source:RGD Symbol;Acc:1590972]	1:173872736-174047572:-	4	0	8	0	2	0	0.126036345	0	0.19857107	0	0.04938871	0	0.108202472	0.016462903	2.716442777	0.020300699	1	UP
ENSRNOG00000030155	Bmp8a	bone morphogenetic protein 8a [Source:RGD Symbol;Acc:1585858]	5:141007462-141033511:-	6	3	1	0	2	0	0.224520711	0.100227469	0.02947077	0	0.058653918	0	0.118072983	0.019551306	2.594342004	0.026407276	1	UP
ENSRNOG00000039152	Frem3	FRAS1 related extracellular matrix 3 [Source:RGD Symbol;Acc:1562701]	19:30973329-31031817:-	2	4	6	0	1	1	0.021776863	0.03888532	0.051463015	0	0.0085335	0.010340254	0.037375066	0.006291251	2.570657226	0.02190005	1	UP
ENSRNOG00000026870	Clic6	chloride intracellular channel 6 [Source:RGD Symbol;Acc:727938]	11:32655616-32699382:+	34	3	35	3	3	6	0.456741166	0.03598438	0.370422683	0.039807127	0.031587522	0.076525197	0.287716076	0.049306615	2.544792709	0.000541078	0.687237142	UP
ENSRNOG00000011120	LOC680663	hypothetical protein LOC680663 [Source:RGD Symbol;Acc:1589413]	X:110670119-110782284:+	2	3	6	0	1	1	0.030216372	0.04046634	0.071407234	0	0.011840613	0.014347564	0.047363315	0.008729393	2.439816904	0.03401526	1	UP
ENSRNOG00000058120	Tinag	tubulointerstitial nephritis antigen [Source:MGI Symbol;Acc:MGI:1349477]	8:84279229-84320746:-	3	2	4	0	2	0	0.109002548	0.064890861	0.114519114	0	0.056961978	0	0.096137508	0.018987326	2.340062654	0.023434425	1	UP
ENSRNOG00000048578	LOC100365061	hypothetical protein LOC100365061 [Source:RGD Symbol;Acc:2319809]	15:32386816-32387346:+	3	2	5	0	1	1	0.579002784	0.344689091	0.760333809	0	0.151286114	0.183317133	0.561341895	0.111534416	2.331390792	0.045165444	1	UP
ENSRNOG00000037668	Ccdc162	coiled-coil domain containing 162 [Source:RGD Symbol;Acc:1561147]	20:46271689-46305157:-	12	0	22	2	5	0	0.546028717	0	0.78867021	0.089873231	0.178322036	0	0.444899642	0.089398422	2.315158661	0.020167695	1	UP
ENSRNOG00000020332	Tnnt3	troponin T type 3 (skeletal, fast) [Source:RGD Symbol;Acc:3883]	1:215666628-215683628:+	2	3	8	0	3	0	0.10606973	0.1420506	0.334227082	0	0.124693725	0	0.194115804	0.041564575	2.223491218	0.020071334	1	UP
ENSRNOG00000016275	Ttr	transthyretin [Source:RGD Symbol;Acc:3916]	18:15532963-15540177:-	67	0	96	8	8	20	6.862756695	0	7.746975516	0.809467129	0.642264588	1.94493745	4.869910737	1.132223055	2.104737122	0.014438894	1	UP
ENSRNOG00000039063	LOC681355	similar to potassium channel tetramerisation domain containing 12b [Source:RGD Symbol;Acc:1596735]	X:18489597-18490475:+	1	5	13	1	1	2	0.081650308	0.364688117	0.836618483	0.080715739	0.064025523	0.155084887	0.427652303	0.09994205	2.097274595	0.023820639	1	UP
ENSRNOG00000031053	Mt-nd4l	mitochondrially encoded NADH dehydrogenase 4L [Source:RGD Symbol;Acc:620494]	MT:9870-10166:+	25323	122798	334870	22590	23576	61482	6122.131412	26510.16376	63782.25739	5394.823684	4467.594982	14112.14628	32138.18419	7991.521649	2.007746284	0.000473039	0.676532954	UP
ENSRNOG00000026196	Lrrd1	leucine-rich repeats and death domain containing 1 [Source:RGD Symbol;Acc:1562785]	4:27404663-27426179:-	1	3	8	1	2	0	0.026117402	0.069991453	0.16468103	0.025818462	0.040959559	0	0.086929962	0.022259341	1.965442652	0.028972575	1	UP
ENSRNOG00000052918	AABR07035802.1	-	12:22790854-22796377:-	4	3	3	0	3	0	0.133909944	0.089667372	0.079113889	0	0.078711097	0	0.100897068	0.026237032	1.9432078	0.041630803	1	UP
ENSRNOG00000060984	AABR07067737.1	-	9:60070741-60330086:-	12	4	8	1	6	0	0.077666605	0.02311598	0.040791732	0.006395271	0.030437228	0	0.047191439	0.0122775	1.942508384	0.005987641	1	UP
ENSRNOG00000037688	Ak9	adenylate kinase 9 [Source:MGI Symbol;Acc:MGI:2685080]	20:46044892-46162073:+	28	3	74	10	15	2	0.305130287	0.029190547	0.635317688	0.107642498	0.128128587	0.020688969	0.323212841	0.085486684	1.918712889	0.006166945	1	UP
ENSRNOG00000061816	AABR07027870.2	-	17:47710212-47713383:-	4	5	4	0	4	0	0.112289613	0.125316988	0.088463553	0	0.088003807	0	0.108690051	0.029334602	1.889544552	0.031570272	1	UP
ENSRNOG00000054251	Clec7a	C-type lectin domain family 7 member A transcript variant 1; Dectin-1; Protein Clec7a [Source:UniProtKB/TrEMBL;Acc:B5BUZ1]	4:163216163-163227334:-	10	4	13	5	2	0	0.257445285	0.091950048	0.263674308	0.127166498	0.040357429	0	0.204356547	0.055841309	1.8716838	0.006465998	1	UP
ENSRNOG00000016740	Fam210a	family with sequence similarity 210, member A [Source:RGD Symbol;Acc:1359600]	18:64045432-64084556:-	767	289	613	126	185	166	5.750555526	1.934840659	3.620856359	0.933165754	1.087182789	1.181626959	3.768750848	1.067325167	1.820086652	1.58E-09	2.90E-05	UP
ENSRNOG00000058456	AABR07051177.1	-	3:8611-10251:+	1	6	28	1	3	5	0.204474704	1.096111366	4.512593097	0.202134287	0.481012261	0.971034773	1.937726389	0.551393774	1.813209992	0.025069648	1	UP
ENSRNOG00000010268	Vom2r44	vomeronasal 2 receptor 44 [Source:RGD Symbol;Acc:708515]	2:154604832-154639158:+	112	157	3	61	6	8	1.15711319	1.448414349	0.024417164	0.622538742	0.048585699	0.078467165	0.876648234	0.249863868	1.810855765	0.039714605	1	UP
ENSRNOG00000003388	Cenpf	centromere protein F [Source:RGD Symbol;Acc:628667]	13:108132499-108178609:-	3	6	23	0	6	3	0.021391304	0.038209861	0.12921601	0	0.033535665	0.020311212	0.062939058	0.017948959	1.810055434	0.020267628	1	UP
ENSRNOG00000055714	Ak7	adenylate kinase 7 [Source:MGI Symbol;Acc:MGI:1926051]	6:129538982-129606932:+	22	0	55	11	10	0	0.440504243	0	0.867630232	0.217569869	0.156939304	0	0.436044825	0.124836391	1.804437894	0.044821349	1	UP
ENSRNOG00000031979	Mt-atp6	mitochondrially encoded ATP synthase 6 [Source:RGD Symbol;Acc:621239]	MT:7919-8599:+	42068	454984	1277153	36381	39353	380270	4435.562292	42837.74278	106090.3565	3789.177989	3252.301892	38066.81021	51121.22053	15036.0967	1.765492183	0.023326957	1	UP
ENSRNOG00000002873	Fam183b	family with sequence similarity 183, member B [Source:RGD Symbol;Acc:1561932]	10:44736545-44746549:-	8	3	31	3	7	2	0.985242686	0.329908255	3.007985484	0.364955564	0.675727344	0.233824384	1.441045475	0.424835764	1.762138736	0.009673957	1	UP
ENSRNOG00000054990	AABR07060133.1	-	4:58408730-58485447:-	5	5	3	2	2	0	0.290929863	0.259773788	0.137519686	0.114927033	0.091213022	0	0.229407779	0.068713352	1.739251949	0.025995667	1	UP
ENSRNOG00000030930	Samsn1	SAM domain, SH3 domain and nuclear localization signals, 1 [Source:RGD Symbol;Acc:620926]	11:14253848-14304725:-	6	5	12	0	4	3	0.24383432	0.181415311	0.384172744	0	0.127398833	0.115740571	0.269807458	0.081046468	1.735109008	0.011125621	1	UP
ENSRNOG00000026351	LOC680489	similar to claudin 1 [Source:RGD Symbol;Acc:1591711]	X:44999725-45000363:-	2	6	12	2	4	0	0.224754953	0.602089342	1.062336836	0.221940468	0.35229067	0	0.629727043	0.191410379	1.718057561	0.024368925	1	UP
ENSRNOG00000036585	Cfap43	cilia and flagella associated protein 43 [Source:RGD Symbol;Acc:1560545]	1:267511523-267598639:-	28	1	96	10	27	1	0.391453166	0.012482899	1.057365622	0.138095097	0.295868472	0.013277643	0.487100563	0.149080404	1.708129017	0.031846509	1	UP
ENSRNOG00000019614	Ptpn22	protein tyrosine phosphatase, non-receptor type 22 (lymphoid) [Source:RGD Symbol;Acc:1307992]	2:206342066-206390348:+	3	8	7	1	5	0	0.078408823	0.186734412	0.14415328	0.025827861	0.102436175	0	0.136432172	0.042754679	1.674029673	0.025873641	1	UP
ENSRNOG00000009061	RGD1310641	similar to hypothetical protein [Source:RGD Symbol;Acc:1310641]	5:50148658-50193571:-	8	3	31	4	9	0	0.252593002	0.0845807	0.771176578	0.124766152	0.222737868	0	0.369450093	0.115834673	1.67331233	0.026453294	1	UP
ENSRNOG00000002782	Epgn	epithelial mitogen [Source:RGD Symbol;Acc:1560084]	14:18626644-18634309:-	26	14	11	5	3	8	0.920554756	0.442619554	0.306843604	0.174885288	0.083252122	0.268908676	0.556672638	0.175682029	1.663862556	0.001241136	0.911539931	UP
ENSRNOG00000002391	Glra4	glycine receptor, alpha 4 [Source:RGD Symbol;Acc:1564103]	X:107422357-107442878:-	2	3	8	1	2	1	0.102219512	0.136894315	0.322094996	0.050497605	0.080111651	0.048536636	0.187069608	0.059715297	1.647402736	0.032189075	1	UP
ENSRNOG00000011316	Fam167a	family with sequence similarity 167, member A [Source:RGD Symbol;Acc:1561302]	15:46613810-46643772:+	13	7	19	6	3	3	0.232016887	0.111570286	0.267169351	0.105776333	0.041967513	0.05083609	0.203585508	0.066193312	1.620877508	0.0029922	1	UP
ENSRNOG00000006753	Tgm3	transglutaminase 3 [Source:RGD Symbol;Acc:1561831]	3:122544788-122580905:+	24	22	49	9	6	14	0.645176575	0.528113773	1.037771382	0.239006212	0.126421043	0.357309612	0.737020576	0.240912289	1.613196909	0.000479001	0.676532954	UP
ENSRNOG00000028077	Cfap44	cilia and flagella associated protein 44 [Source:RGD Symbol;Acc:1559942]	11:61162628-61234944:-	15	2	46	9	11	0	0.195964766	0.023330484	0.473469445	0.116154584	0.112638788	0	0.230921565	0.076264457	1.59832015	0.033049719	1	UP
ENSRNOG00000015581	Dnah6	dynein, axonemal, heavy chain 6 [Source:RGD Symbol;Acc:621797]	4:100936978-101156576:-	34	3	53	12	11	6	0.196418178	0.015474818	0.241224324	0.068481349	0.049807931	0.032909098	0.151039107	0.050399459	1.583441972	0.009221748	1	UP
ENSRNOG00000032320	AY172581.16	-	MT:9800-9867:+	12	109	176	14	20	57	12.67107817	102.7771657	146.4143049	14.60256831	16.5534034	57.14350291	87.28751626	29.43315821	1.568332983	0.009611412	1	UP
ENSRNOG00000006314	Zbp1	Z-DNA binding protein 1 [Source:RGD Symbol;Acc:619956]	3:171276062-171286537:-	6	1	8	3	2	0	0.132123657	0.019660279	0.138774446	0.065246579	0.034516059	0	0.096852794	0.033254213	1.542256554	0.047692192	1	UP
ENSRNOG00000056577	AABR07007023.1	-	1:277459200-277460299:+	5	15	4	4	2	2	0.32637041	0.874313298	0.205717971	0.257925662	0.102324426	0.123926924	0.46880056	0.161392337	1.538402207	0.020655132	1	UP
ENSRNOG00000037845	Cysltr1	cysteinyl leukotriene receptor 1 [Source:RGD Symbol;Acc:619796]	X:77674150-77675487:-	8	6	15	3	5	2	0.429294833	0.28754491	0.634179769	0.15902025	0.210308051	0.101883121	0.450339837	0.157070474	1.519602095	0.008528854	1	UP
ENSRNOG00000029971	Mt-nd5	mitochondrially encoded NADH dehydrogenase 5 [Source:RGD Symbol;Acc:620560]	MT:11736-13565:+	86211	239675	722174	79863	91858	165863	3382.638011	8397.484543	22323.94027	3095.366007	2825.049189	6178.74058	11368.02094	4033.051925	1.495037232	0.001115997	0.889652248	UP
ENSRNOG00000016716	Armc3	armadillo repeat containing 3 [Source:RGD Symbol;Acc:2319961]	17:85914410-86009396:+	13	7	28	8	9	0	0.328201103	0.157822525	0.556933958	0.199520555	0.178096312	0	0.347652529	0.125872289	1.465685379	0.012565482	1	UP
ENSRNOG00000055889	AABR07030901.1	-	10:108387789-108393442:+	8	10	22	5	6	3	0.39127826	0.436773687	0.847766752	0.241599021	0.23002085	0.139314434	0.558606233	0.203644768	1.45577692	0.004074515	1	UP
ENSRNOG00000007540	Msc	musculin [Source:RGD Symbol;Acc:1305496]	5:3955227-3956572:+	11	12	6	4	5	2	1.290625318	1.257202802	0.554572851	0.463591877	0.459791132	0.222744471	1.034133657	0.382042493	1.436617642	0.005338582	1	UP
ENSRNOG00000013554	Treml2	triggering receptor expressed on myeloid cells-like 2 [Source:RGD Symbol;Acc:1587039]	9:14660738-14668297:-	5	6	10	0	4	4	0.370492725	0.397043436	0.583785711	0	0.232315519	0.281431953	0.450440624	0.171249157	1.395240055	0.026786054	1	UP
ENSRNOG00000033299	Mt-atp8	mitochondrially encoded ATP synthase 8 [Source:RGD Symbol;Acc:621240]	MT:7758-7961:+	52184	139441	409194	47156	52307	113073	18367.54588	43826.61082	113469.5108	16395.48501	14430.77872	37785.94426	58554.55584	22870.736	1.356278631	0.00279026	1	UP
ENSRNOG00000025979	Gramd2	GRAM domain containing 2 [Source:RGD Symbol;Acc:1564007]	8:64531594-64539367:+	8	10	5	3	3	3	0.409405906	0.457009104	0.201599556	0.151652954	0.120338777	0.145768774	0.356004855	0.139253501	1.354183315	0.017241502	1	UP
ENSRNOG00000023177	Esrp2	epithelial splicing regulatory protein 2 [Source:RGD Symbol;Acc:1310855]	19:38113412-38120578:-	3	12	17	6	0	5	0.054185921	0.19356179	0.241931425	0.107053632	0	0.085744203	0.163226379	0.064265945	1.344747878	0.041031	1	UP
ENSRNOG00000022505	Slc17a4	solute carrier family 17, member 4 [Source:RGD Symbol;Acc:1584758]	17:43458553-43470378:+	11	4	17	5	2	5	0.215221443	0.069877025	0.262037443	0.096639609	0.030669447	0.092870083	0.182378637	0.073393046	1.313221467	0.019350978	1	UP
ENSRNOG00000028064	Fhad1	forkhead-associated (FHA) phosphopeptide binding domain 1 [Source:RGD Symbol;Acc:1563444]	5:160437896-160555083:-	13	1	48	9	13	2	0.16930962	0.011629271	0.492532732	0.115796407	0.132708081	0.024726939	0.224490541	0.091077142	1.301493728	0.046497841	1	UP
ENSRNOG00000017198	Hif3a	hypoxia inducible factor 3, alpha subunit [Source:RGD Symbol;Acc:70332]	1:78976318-78997869:-	22	33	46	9	9	21	0.764962817	1.024643018	1.2601395	0.309145565	0.245281313	0.693266405	1.016581778	0.415897761	1.289425454	0.002580922	1	UP
ENSRNOG00000048129	LOC682102	hypothetical protein LOC682102 [Source:RGD Symbol;Acc:1586982]	5:146023696-146069670:-	14	7	41	7	9	8	0.430330364	0.192143519	0.992869816	0.212537381	0.21682616	0.233453251	0.5384479	0.220938931	1.285159103	0.012747268	1	UP
ENSRNOG00000000905	Tex26	testis expressed 26 [Source:RGD Symbol;Acc:1560846]	12:6671940-6703979:-	13	11	9	2	5	7	0.538295235	0.406745066	0.293618192	0.08178775	0.162279223	0.275214044	0.412886164	0.173093672	1.254191088	0.013369152	1	UP
ENSRNOG00000018915	Tagap	T-cell activation RhoGTPase activating protein [Source:RGD Symbol;Acc:1308618]	1:47493994-47502952:-	36	69	82	23	24	28	0.840617869	1.438735667	1.508516352	0.530523654	0.439266722	0.620753261	1.262623296	0.530181212	1.251866822	0.000261678	0.533852179	UP
ENSRNOG00000048297	Qk	quaking [Source:RGD Symbol;Acc:1584886]	1:50828134-51052340:+	27	24	111	27	18	19	0.739098615	0.586662687	2.393899518	0.730109975	0.386227435	0.493814529	1.23988694	0.536717313	1.207974242	0.006212392	1	UP
ENSRNOG00000034221	Cfap126	cilia and flagella associated protein 126 [Source:RGD Symbol;Acc:1562658]	13:89480058-89495949:+	16	2	32	12	5	3	1.056918257	0.117961676	1.665326537	0.78303099	0.258870444	0.188144976	0.94673549	0.41001547	1.207283061	0.047726464	1	UP
ENSRNOG00000001872	Lrrc74b	leucine rich repeat containing 74B [Source:RGD Symbol;Acc:2319134]	11:87418205-87434482:-	10	5	11	6	3	2	0.628184515	0.280455691	0.544425923	0.372299377	0.147712427	0.119264756	0.484355376	0.213092186	1.184588261	0.027746668	1	UP
ENSRNOG00000008515	Tmem45b	transmembrane protein 45b [Source:RGD Symbol;Acc:1305586]	8:32563874-32609212:-	11	6	5	3	4	3	0.228614383	0.111356032	0.081865174	0.06158295	0.06515593	0.059193514	0.140611863	0.061977465	1.181902672	0.041094441	1	UP
ENSRNOG00000029707	Mt-nd4	mitochondrially encoded NADH dehydrogenase 4 [Source:RGD Symbol;Acc:620559]	MT:10160-11537:+	61297	129512	340483	49182	59326	106593	3193.992847	6026.128081	13977.39724	2531.479719	2423.014244	5273.282048	7732.506057	3409.25867	1.181477993	0.002505039	1	UP
ENSRNOG00000029301	AY172581.4	-	MT:3695-3763:+	11	50	87	15	15	30	11.44728543	46.46169276	71.32655013	15.41918521	12.23535157	29.63965063	43.07850944	19.09806247	1.17354205	0.015697	1	UP
ENSRNOG00000031685	AY172581.12	-	MT:6937-7004:+	19	77	147	17	19	62	20.06263501	72.60399421	122.2891483	17.73152557	15.72577936	62.15575593	71.65192583	31.87102029	1.168760276	0.022900166	1	UP
ENSRNOG00000025198	Gas2l3	growth arrest-specific 2 like 3 [Source:RGD Symbol;Acc:1594151]	7:29959597-29986163:-	16	11	21	4	7	10	0.176261145	0.108207417	0.182259464	0.043528418	0.060440172	0.104592627	0.155576009	0.069520406	1.162111194	0.008330753	1	UP
ENSRNOG00000048264	LOC684828	similar to Histone H1.2 (H1 VAR.1) (H1c) [Source:RGD Symbol;Acc:1585568]	17:43797721-43798383:-	6	7	7	2	4	3	0.64985708	0.676994359	0.597268569	0.213906424	0.339538067	0.308466952	0.641373336	0.287303814	1.158587231	0.041988246	1	UP
ENSRNOG00000029070	AY172581.1	-	MT:7693-7756:+	57	194	418	61	71	145	63.9496491	194.3565038	369.4679111	67.60381647	62.43682928	154.4507229	209.2580213	94.8304562	1.141860544	0.008097732	1	UP
ENSRNOG00000031033	Mt-nd2	mitochondrially encoded NADH dehydrogenase 2 [Source:RGD Symbol;Acc:620556]	MT:3904-4942:+	141928	320572	780648	128200	143437	250292	9808.361639	19782.79297	42503.02069	8751.650318	7769.727122	16422.26122	24031.39177	10981.21289	1.129882794	0.00270323	1	UP
ENSRNOG00000061656	SNORD14	Small nucleolar RNA SNORD14 [Source:RFAM;Acc:RF00016]	8:44992058-44992143:+	8	20	18	7	8	6	6.679028909	14.91125053	11.83990492	5.773108401	5.235203212	4.756129985	11.14339479	5.254813866	1.084477243	0.01128062	1	UP
ENSRNOG00000031306	Zfp804b	zinc finger protein 804B [Source:RGD Symbol;Acc:1589640]	4:24222500-24232017:+	41	45	82	22	25	29	0.775733175	0.760288787	1.222315621	0.411175521	0.370757208	0.520933312	0.919445861	0.43428868	1.082110278	0.001157885	0.889652248	UP
ENSRNOG00000010406	Cel	carboxyl ester lipase [Source:RGD Symbol;Acc:2331]	3:7134021-7141522:-	6	8	12	3	5	4	0.208950167	0.24876791	0.329211076	0.103185788	0.136465651	0.13225391	0.262309718	0.12396845	1.081298259	0.036246807	1	UP
ENSRNOG00000057927	AABR07035796.1	-	12:22601608-22605139:+	7	5	12	3	4	4	0.749069844	0.477735998	1.011673976	0.317092539	0.335489923	0.406419617	0.746159939	0.353000693	1.07981389	0.043088995	1	UP
ENSRNOG00000059865	AC118794.1	-	16:2379480-2534131:+	125	13	212	55	95	17	0.731671784	0.067948177	0.977636949	0.318009925	0.435860621	0.094471962	0.59241897	0.282780836	1.066933484	0.032249262	1	UP
ENSRNOG00000052954	Ccdc173	coiled-coil domain containing 173 [Source:MGI Symbol;Acc:MGI:1923100]	3:55996499-56030744:-	13	20	51	6	18	15	0.509499965	0.699982285	1.57479926	0.23228067	0.552988298	0.558170277	0.928093837	0.447813082	1.051374006	0.018451173	1	UP
ENSRNOG00000051570	AABR07001910.1	-	1:61870347-61872975:-	53	156	209	48	72	83	1.447524045	3.804628206	4.497136994	1.294994459	1.541360026	2.152220057	3.249763082	1.662858181	0.966669413	0.004122282	1	UP
ENSRNOG00000032274	AY172581.15	-	MT:3835-3903:+	933	2534	4920	929	1088	1957	970.9042819	2354.69773	4033.630573	954.9578301	887.4421614	1933.49552	2453.077528	1258.631837	0.962736489	0.006529429	1	UP
ENSRNOG00000032396	RGD1559575	similar to novel protein [Source:RGD Symbol;Acc:1559575]	10:34232615-34242985:-	10	16	9	5	7	6	0.261096328	0.373038836	0.185139617	0.12896995	0.143254197	0.148737156	0.273091593	0.140320434	0.960659784	0.024858172	1	UP
ENSRNOG00000024494	AABR07056633.1	Uncharacterized protein [Source:UniProtKB/TrEMBL;Acc:F1M063]	7:33702770-33793565:-	27	28	37	12	26	10	0.535836282	0.49620368	0.578511366	0.235255579	0.404450536	0.188428618	0.536850442	0.276044911	0.959617228	0.002946677	1	UP
ENSRNOG00000012259	Il22ra2	interleukin 22 receptor, alpha 2 [Source:RGD Symbol;Acc:1303169]	1:15093599-15106954:+	9	10	10	3	6	6	0.257981748	0.255961586	0.225823694	0.084937762	0.134798646	0.163284303	0.24658901	0.12767357	0.949648598	0.030223709	1	UP
ENSRNOG00000060973	AABR07013843.1	-	2:259149018-259150479:-	23	20	48	12	12	21	4.828935703	3.749612707	7.939570036	2.488756391	1.974681913	4.185950659	5.506039482	2.883129655	0.933379239	0.016076235	1	UP
ENSRNOG00000030644	Mt-nd1	NADH-ubiquinone oxidoreductase chain 1 [Source:UniProtKB/Swiss-Prot;Acc:P03889]	MT:2740-3694:+	181910	266830	718011	141182	167934	261802	13677.19807	17914.67158	42531.21789	10485.60364	9896.813363	18688.35701	24707.69585	13023.59134	0.923833141	0.004492505	1	UP
ENSRNOG00000053047	Top2a	topoisomerase (DNA) II alpha [Source:MGI Symbol;Acc:MGI:98790]	10:86901007-86932154:-	17	7	42	12	12	9	0.192895191	0.070930351	0.375458012	0.134506113	0.106722695	0.096956506	0.213094518	0.112728438	0.918641967	0.037607919	1	UP
ENSRNOG00000003888	Rgs13	regulator of G-protein signaling 13 [Source:RGD Symbol;Acc:1562103]	13:60970247-61003744:-	10	10	13	5	11	2	0.273842449	0.244539959	0.28046821	0.135265966	0.236103272	0.0519907	0.266283539	0.14111998	0.916040992	0.032399873	1	UP
ENSRNOG00000038205	Gng5	guanine nucleotide binding protein (G protein), gamma 5 [Source:RGD Symbol;Acc:620807]	1:78546012-78546218:+	12	13	48	11	12	13	4.162479786	4.026668046	13.11755049	3.769108943	3.262517944	4.281392902	7.102232775	3.771006596	0.913322971	0.031386211	1	UP
ENSRNOG00000030371	Mt-co2	mitochondrially encoded cytochrome c oxidase II [Source:RGD Symbol;Acc:621872]	MT:7006-7689:+	175858	338829	761974	146857	182086	301656	18460.77636	31761.57561	63017.93148	15228.46154	14982.37187	30064.73638	37746.76115	20091.85659	0.909741977	0.005937227	1	UP
ENSRNOG00000031766	Mt-cytb	mitochondrially encoded cytochrome b [Source:RGD Symbol;Acc:620081]	MT:14136-15278:+	223754	300265	830696	185857	205061	284838	14056.2189	16843.64376	41112.69835	11533.20931	10097.10704	16988.42945	24004.187	12872.91527	0.898947264	0.003535178	1	UP
ENSRNOG00000056069	Kif11	kinesin family member 11 [Source:RGD Symbol;Acc:621258]	1:256035866-256088299:+	14	16	25	9	7	12	0.212481871	0.216837201	0.298926418	0.134936714	0.083269719	0.172913624	0.242748497	0.130373352	0.89681334	0.019357478	1	UP
ENSRNOG00000061358	AC129365.1	-	2:147477431-147480010:+	28	32	42	26	19	8	0.780172084	0.796187684	0.921962864	0.715610916	0.414960418	0.211620797	0.83277421	0.447397377	0.896368593	0.006210137	1	UP
ENSRNOG00000051298	Rn60_X_0713.4	-	X:70422452-70423045:-	23	15	16	8	9	12	2.780296314	1.619098699	1.523776106	0.955280231	0.852703553	1.377195888	1.974390373	1.061726557	0.89499501	0.013235695	1	UP
ENSRNOG00000024650	Ckap2	cytoskeleton associated protein 2 [Source:RGD Symbol;Acc:1311631]	16:74752655-74779184:+	10	6	19	4	10	5	0.281684936	0.150935696	0.421664299	0.1113057	0.220786326	0.133712517	0.284761644	0.155268181	0.874992625	0.046121856	1	UP
ENSRNOG00000046163	1700007B14Rik	RIKEN cDNA 1700007B14 gene [Source:MGI Symbol;Acc:MGI:1919081]	19:14835822-14987164:+	7	11	23	5	12	5	0.338468596	0.474946763	0.876145455	0.238833241	0.454775229	0.22951731	0.563186938	0.307708593	0.87204914	0.045138025	1	UP
ENSRNOG00000047884	AABR07001923.1	Uncharacterized protein [Source:UniProtKB/TrEMBL;Acc:M0RAW9]	1:62112797-62114672:-	20	63	77	15	28	41	0.765474308	2.153219163	2.321878254	0.56712355	0.840010079	1.489870084	1.746857242	0.965667904	0.855162679	0.026084041	1	UP
ENSRNOG00000003537	Spta1	spectrin, alpha, erythrocytic 1 [Source:RGD Symbol;Acc:1305194]	13:92264231-92340083:+	21	11	34	13	17	6	0.189194178	0.088493845	0.24132432	0.115687015	0.120049702	0.051320851	0.173004114	0.095685856	0.854428756	0.022722963	1	UP
ENSRNOG00000013993	AABR07007000.1	Uncharacterized protein [Source:UniProtKB/TrEMBL;Acc:D3Z9D1]	1:276011416-276012351:-	12	16	27	8	9	12	1.852974872	2.206143652	3.284657567	1.220293456	1.089260023	1.759256683	2.447925364	1.356270054	0.851915102	0.026189719	1	UP
ENSRNOG00000058335	AABR07051879.1	-	3:25335682-25351082:-	13	14	10	6	10	5	2.111773612	2.030842662	1.279837904	0.962756081	1.27326775	0.771115849	1.807484726	1.002379893	0.850554075	0.028606148	1	UP
ENSRNOG00000013237	Pou6f2	POU domain, class 6, transcription factor 2 [Source:MGI Symbol;Acc:MGI:2443631]	17:49322205-49469557:+	20	8	33	10	19	5	0.806305335	0.288017648	1.048175419	0.398234933	0.600422794	0.191371817	0.714166134	0.396676515	0.848296737	0.039319437	1	UP
ENSRNOG00000029107	RGD1561694	similar to High mobility group protein 2 (HMG-2) [Source:RGD Symbol;Acc:1561694]	14:73674753-73675382:+	37	28	86	15	44	24	4.217059906	2.849626846	7.722129338	1.688767904	3.930756509	2.59699796	4.929605363	2.738840791	0.847906752	0.015922923	1	UP
ENSRNOG00000023257	Adamts9	ADAM metallopeptidase with thrombospondin type 1 motif, 9 [Source:RGD Symbol;Acc:1306889]	4:124660262-124858250:-	78	125	234	66	41	117	0.703158209	1.006240309	1.661920156	0.587725462	0.289710144	1.001384807	1.123772892	0.626273471	0.843485832	0.016651429	1	UP
ENSRNOG00000023794	Mei4	meiosis-specific 4 homolog (S. cerevisiae) [Source:RGD Symbol;Acc:1583682]	8:89369417-89556942:+	20	17	17	4	15	12	0.507431025	0.385148046	0.339815341	0.100253791	0.298317759	0.289065144	0.410798137	0.229212231	0.841745608	0.022656569	1	UP
ENSRNOG00000039086	Ccdc153	coiled-coil domain containing 153 [Source:RGD Symbol;Acc:1305351]	8:48569328-48577855:+	26	16	57	19	26	9	0.818450261	0.449739938	1.413604046	0.590811928	0.641517772	0.268978855	0.893931415	0.500436185	0.836978038	0.022950224	1	UP
ENSRNOG00000052237	AABR07071904.1	-	1:94836296-94840706:+	19	39	81	11	21	41	0.391915881	0.718345549	1.316316376	0.224132592	0.339531705	0.802929123	0.808859269	0.45553114	0.828339034	0.047651326	1	UP
ENSRNOG00000014125	Evi2b	ecotropic viral integration site 2B [Source:RGD Symbol;Acc:6495961]	10:66856980-66858598:-	27	31	97	25	30	27	1.19744019	1.227710617	3.389265172	1.095231746	1.042875711	1.136888391	1.93813866	1.091665282	0.828141212	0.016742131	1	UP
ENSRNOG00000010716	Atoh8	atonal homolog 8 (Drosophila) [Source:RGD Symbol;Acc:1561512]	4:100067341-100099517:-	60	36	34	22	36	18	1.813964875	0.971883934	0.809833613	0.657015201	0.853089004	0.51666591	1.198560807	0.675590038	0.827083144	0.004484589	1	UP
ENSRNOG00000007037	Cfap57	cilia and flagella associated protein 57 [Source:RGD Symbol;Acc:1585948]	5:137383048-137458184:-	14	9	24	11	11	4	0.256245662	0.147099567	0.346078633	0.198879824	0.157803411	0.069515055	0.249807954	0.142066097	0.814257107	0.038775777	1	UP
ENSRNOG00000056036	AABR07002008.1	-	1:64740487-64749705:+	148	304	557	170	163	203	4.200361182	7.704259161	12.45417586	4.76590934	3.625992598	5.469880804	8.119598734	4.620594247	0.813330026	0.004725765	1	UP
ENSRNOG00000022141	Ctdspl2	CTD (carboxy-terminal domain, RNA polymerase II, polypeptide A) small phosphatase like 2 [Source:RGD Symbol;Acc:1309219]	3:113918629-113960101:+	56	320	126	124	78	71	0.86343288	4.405761751	1.530541328	1.888561339	0.942646793	1.039324065	2.266578653	1.290177399	0.812946776	0.022876221	1	UP
ENSRNOG00000019466	Agpat2	1-acylglycerol-3-phosphate O-acyltransferase 2 [Source:RGD Symbol;Acc:1309229]	3:4044542-4055806:-	11	10	14	10	4	5	0.713516436	0.579208467	0.715427392	0.64070137	0.203354777	0.307889074	0.669384098	0.38398174	0.801796571	0.04296263	1	UP
ENSRNOG00000030330	Pcdh11x	protocadherin 11 X-linked [Source:RGD Symbol;Acc:1562864]	X:92596378-92691573:+	144	82	190	66	107	65	1.692254822	0.860496311	1.75910816	0.766159297	0.985604494	0.725221766	1.437286431	0.825661853	0.799724643	0.002034409	1	UP
ENSRNOG00000057867	Mns1	meiosis-specific nuclear structural 1 [Source:RGD Symbol;Acc:1549718]	8:79054237-79075122:+	30	35	102	18	40	34	1.196069892	1.246036742	3.203811488	0.708879996	1.249972305	1.286975822	1.881972707	1.081942708	0.7986216	0.022747853	1	UP
ENSRNOG00000032112	AY172581.14	-	MT:2665-2739:+	268	673	1481	283	358	650	256.576626	575.3487038	1117.053438	267.6343365	268.6466025	590.8176433	649.6595892	375.6995274	0.790104667	0.01964727	1	UP
ENSRNOG00000001645	Filip1l	filamin A interacting protein 1-like [Source:RGD Symbol;Acc:1565927]	11:45039461-45124423:-	259	232	483	197	190	157	4.698585818	3.758278152	6.903213899	3.530275163	2.701703321	2.704118398	5.120025956	2.978698961	0.781468798	0.000840247	0.818005102	UP
ENSRNOG00000002057	Slc10a6	solute carrier family 10 (sodium/bile acid cotransporter), member 6 [Source:RGD Symbol;Acc:727800]	14:7618022-7682377:+	23	19	18	11	7	16	1.183020065	0.87267577	0.729392423	0.558886498	0.282198454	0.78134808	0.928362753	0.540811011	0.779564116	0.033266107	1	UP
ENSRNOG00000009565	Pdk4	pyruvate dehydrogenase kinase, isozyme 4 [Source:RGD Symbol;Acc:69061]	4:30546664-30556814:-	129	183	229	77	61	160	5.888478981	7.459326317	8.235441744	3.471989102	2.182523832	6.934147622	7.194415681	4.196220185	0.777787137	0.012111196	1	UP
ENSRNOG00000003522	Mr1	major histocompatibility complex, class I-related [Source:RGD Symbol;Acc:1593291]	13:72770554-72789853:-	44	27	106	34	45	21	1.050323672	0.575516204	1.993456845	0.80171735	0.841973084	0.475929231	1.206432241	0.706539888	0.771903973	0.018965307	1	UP
ENSRNOG00000022358	AABR07026002.1	Protein LOC100360330 [Source:UniProtKB/TrEMBL;Acc:D4AEC9]	16:58790896-58792430:+	17	18	19	11	10	10	0.795205711	0.751884823	0.700209967	0.508277232	0.366634753	0.444126867	0.749100167	0.439679617	0.76870599	0.019853279	1	UP
ENSRNOG00000017595	Rsu1	Ras suppressor protein 1 [Source:RGD Symbol;Acc:1591781]	17:80389157-80577027:-	114	135	343	101	139	94	9.850246793	10.41623085	23.34927508	8.620635655	9.413978463	7.711330016	14.53858424	8.581981378	0.760504112	0.005223141	1	UP
ENSRNOG00000021105	Gabpb2	GA binding protein transcription factor, beta subunit 2 [Source:RGD Symbol;Acc:1565234]	2:196359243-196377883:-	31	15	25	14	21	8	1.513183206	0.653803282	0.961401009	0.675033749	0.803473736	0.370732015	1.042795832	0.616413167	0.758487138	0.022010065	1	UP
ENSRNOG00000011606	LOC680385	similar to Sjogren syndrome antigen B [Source:RGD Symbol;Acc:1592944]	4:147929863-147931068:+	181	412	742	200	237	304	10.77640757	21.90418633	34.80459	11.76251923	11.06016057	17.18413474	22.4950613	13.33560485	0.754325037	0.008702752	1	UP
ENSRNOG00000043866	AY172581.24	-	MT:1094-2664:+	71441	140388	303892	64689	99515	124895	3265.241253	5729.693219	10942.66679	2920.597664	3565.106299	5419.639542	6645.867087	3968.447835	0.743882599	0.010939674	1	UP
ENSRNOG00000026569	LOC102555377	zinc finger protein 182-like [Source:RGD Symbol;Acc:7744154]	1:62133816-62174310:+	142	389	555	145	220	251	3.779117326	9.244531005	11.63673834	3.811923808	4.589235553	6.342111143	8.22012889	4.914423501	0.742138828	0.009391725	1	UP
ENSRNOG00000059401	AABR07030897.1	coiled-coil domain-containing protein 40 [Source:RefSeq peptide;Acc:NP_001128160]	10:108340240-108372862:+	32	13	41	16	25	11	0.626941416	0.22742709	0.632835987	0.309651546	0.383908214	0.204600378	0.495734831	0.299386712	0.727558436	0.03115319	1	UP
ENSRNOG00000049489	LOC102552166	helicase ARIP4-like [Source:RGD Symbol;Acc:7584316]	8:114184555-114217321:-	20	40	41	13	31	17	0.443629843	0.792318533	0.716510315	0.284839515	0.538984928	0.35801284	0.650819564	0.393945761	0.724260609	0.017094516	1	UP
ENSRNOG00000006850	Ovol2	ovo-like zinc finger 2 [Source:RGD Symbol;Acc:1306130]	3:138433990-138462063:-	95	57	64	43	40	48	5.536766156	2.966480569	2.938652509	2.475546323	1.827272826	2.656020641	3.813966411	2.319613263	0.717407846	0.005245584	1	UP
ENSRNOG00000020620	Ppp1r32	protein phosphatase 1, regulatory subunit 32 [Source:RGD Symbol;Acc:708532]	1:226518406-226526959:-	31	13	41	16	29	8	1.486902135	0.556793778	1.549327917	0.758098139	1.090272106	0.364293116	1.19767461	0.737554454	0.69941453	0.044359544	1	UP
ENSRNOG00000014320	Inhba	inhibin beta-A [Source:RGD Symbol;Acc:62074]	17:51898217-51912496:-	54	132	118	58	60	63	1.51816308	3.313841553	2.613606667	1.610727036	1.32217367	1.681591768	2.481870433	1.538164158	0.69021832	0.0081477	1	UP
ENSRNOG00000047966	Hspa1l	heat shock protein 1-like [Source:RGD Symbol;Acc:1595925]	20:4959294-4964963:+	137	269	161	176	44	110	4.091951371	7.174568846	3.788535859	5.192715815	1.030106739	3.119304839	5.018352025	3.114042464	0.688425058	0.031839237	1	UP
ENSRNOG00000050091	Efcab1	EF hand calcium binding domain 1 [Source:RGD Symbol;Acc:1594548]	11:90221056-90234286:-	56	69	114	38	59	48	3.356433157	3.692915004	5.383053195	2.249819713	2.771747177	2.731400192	4.144133785	2.584322361	0.68128454	0.008029999	1	UP
ENSRNOG00000054488	AABR07050417.1	-	5:164316007-164348713:-	119	290	346	99	154	203	2.945385224	6.40956333	6.746965489	2.42049292	2.987678511	4.77035451	5.367304681	3.39284198	0.661703548	0.014918599	1	UP
ENSRNOG00000007673	Ppig	peptidylprolyl isomerase G [Source:RGD Symbol;Acc:620315]	3:55960067-55988968:+	838	1744	2838	927	1079	1232	10.82798264	20.12258123	28.89029936	11.83195825	10.92800801	15.11373545	19.94695441	12.62456724	0.659934552	0.006660657	1	UP
ENSRNOG00000007590	Eya1	EYA transcriptional coactivator and phosphatase 1 [Source:RGD Symbol;Acc:1584849]	5:4373626-4513142:+	101	134	244	83	86	119	3.859580175	4.572525634	7.345866096	3.133078955	2.575909309	4.317412417	5.259323968	3.34213356	0.65410798	0.011832628	1	UP
ENSRNOG00000024197	AABR07049149.1	-	5:107608402-107608866:-	44	54	79	27	46	38	6.794351841	7.445951716	9.610650369	4.118448313	5.56759886	5.570930513	7.950317975	5.085659229	0.644577767	0.012480859	1	UP
ENSRNOG00000013917	Igsf10	immunoglobulin superfamily, member 10 [Source:RGD Symbol;Acc:735030]	2:149533151-149564113:-	38	20	56	24	31	17	0.206909711	0.097244828	0.240227225	0.129089965	0.132304103	0.087881062	0.181460588	0.116425043	0.640254819	0.030716208	1	UP
ENSRNOG00000015211	Sass6	spindle assembly 6 homolog (C. elegans) [Source:RGD Symbol;Acc:1306255]	2:219628695-219652968:+	22	33	59	17	23	30	0.729966828	0.97776702	1.542317798	0.557182874	0.59818241	0.94507204	1.083350549	0.700145774	0.629772907	0.044884057	1	UP
ENSRNOG00000030364	LOC686074	similar to 60S ribosomal protein L35 [Source:RGD Symbol;Acc:1586622]	18:24312582-24312950:-	48	26	95	31	53	24	9.340198544	4.517725125	14.56389005	5.958798629	8.083692443	4.433898956	9.473937906	6.158796676	0.621315716	0.037695725	1	UP
ENSRNOG00000057227	AABR07036732.1	-	X:1031035-1076850:-	151	262	357	128	148	201	1.859424254	2.88094945	3.463417878	1.556979658	1.428500215	2.349924625	2.734597194	1.778468166	0.620693189	0.009357739	1	UP
ENSRNOG00000029078	Hmgn5b	high mobility group nucleosome binding domain 5B [Source:RGD Symbol;Acc:1308736]	1:124477164-124485724:+	104	167	426	117	145	162	3.671357023	5.264338003	11.84783175	4.079912898	4.012137026	5.429564319	6.927842259	4.507204748	0.620173093	0.023154126	1	UP
ENSRNOG00000010777	Tox	thymocyte selection-associated high mobility group box [Source:RGD Symbol;Acc:1310455]	5:19892698-20189721:-	484	400	825	317	406	358	11.23592751	8.291962688	15.08878558	7.269363409	7.387644853	7.890498257	11.53889193	7.515835506	0.618499293	0.002286803	1	UP
ENSRNOG00000024213	Golim4	golgi integral membrane protein 4 [Source:RGD Symbol;Acc:1310948]	2:174322673-174413236:-	322	519	948	303	415	404	6.916133848	9.954254153	16.04176171	6.428706664	6.98670481	8.23847111	10.97071657	7.217960862	0.603994535	0.007633389	1	UP
ENSRNOG00000051772	AABR07027272.1	-	17:22252020-22263289:-	57	66	97	36	61	46	2.121709457	2.193766544	2.844593216	1.323683643	1.779735608	1.625659831	2.386689739	1.576359694	0.598414267	0.011160914	1	UP
ENSRNOG00000005048	Trhr	thyrotropin releasing hormone receptor [Source:RGD Symbol;Acc:3904]	7:83113672-83153519:+	21	36	26	18	20	16	0.447043461	0.684323849	0.436054361	0.378503668	0.333718183	0.32338035	0.522473891	0.345200734	0.597923413	0.028647896	1	UP
ENSRNOG00000009163	Fam133b	family with sequence similarity 133, member B [Source:RGD Symbol;Acc:1306302]	4:27730051-27755103:-	141	286	338	133	180	175	13.71854732	24.84774048	25.90840571	12.78240616	13.72704255	16.16528747	21.4915645	14.22491206	0.595350775	0.00719183	1	UP
ENSRNOG00000025970	LOC102551819	U3 small nucleolar RNA-associated protein 14 homolog B-like [Source:RGD Symbol;Acc:7514331]	9:84550603-84552964:+	104	87	155	88	84	51	3.166895752	2.365672341	3.718507896	2.647007807	2.004909552	1.474440636	3.083691996	2.042119331	0.594591501	0.007744606	1	UP
ENSRNOG00000047335	AABR07055805.1	-	7:10193756-10194693:-	43	85	129	44	54	64	3.298638688	5.822616425	7.796399849	3.334211757	3.246966823	4.661302724	5.639218321	3.747493768	0.589569119	0.027721809	1	UP
ENSRNOG00000052406	Zfp677	zinc finger protein 677 [Source:MGI Symbol;Acc:MGI:3053207]	1:61268248-61276755:+	76	174	305	84	107	155	2.864586206	5.856403514	9.057009445	3.127520305	3.161177668	5.546761682	5.925999722	3.945153218	0.586977227	0.034931132	1	UP
ENSRNOG00000046063	AABR07036920.1	-	X:7050623-7050892:+	66	75	164	66	78	51	17.55193268	17.81054542	34.36051665	17.33790114	16.25891154	12.87678155	23.24099825	15.49119808	0.585223312	0.016626151	1	UP
ENSRNOG00000056374	Zfp933	zinc finger protein 933 [Source:MGI Symbol;Acc:MGI:1922865]	5:164646666-164648328:-	161	336	621	203	202	292	6.951483901	12.95463099	21.12416405	8.65806812	6.836287252	11.96994116	13.67675965	9.154765509	0.579131623	0.024997692	1	UP
ENSRNOG00000049192	Hmgn5	high mobility group nucleosome binding domain 5 [Source:RGD Symbol;Acc:6497694]	X:80134557-80142902:-	34	64	101	31	44	52	1.244916641	2.09258099	2.913551256	1.121262975	1.262813157	1.807712898	2.083682962	1.39726301	0.576532176	0.038229596	1	UP
ENSRNOG00000024957	Dnali1	dynein, axonemal, light intermediate chain 1 [Source:RGD Symbol;Acc:1309260]	5:143053367-143062226:-	37	31	41	17	35	22	1.182879671	0.884979292	1.032655339	0.536840489	0.877029363	0.667760062	1.033504767	0.693876638	0.574793945	0.022603372	1	UP
ENSRNOG00000002511	Flt4	fms-related tyrosine kinase 4 [Source:RGD Symbol;Acc:621737]	10:35078726-35121599:+	110	132	118	74	97	71	1.381549459	1.480418283	1.167596891	0.91808112	0.954916759	0.846620985	1.343188211	0.906539621	0.567219492	0.002319994	1	UP
ENSRNOG00000051867	Gm4944	predicted gene 4944 [Source:MGI Symbol;Acc:MGI:3643318]	11:38727048-38773607:+	126	299	400	107	183	241	2.711174229	5.745026299	6.780844597	2.274284213	3.086422746	4.923368631	5.079015042	3.428025197	0.567171033	0.030881861	1	UP
ENSRNOG00000008758	Tspan18	tetraspanin 18 [Source:RGD Symbol;Acc:1560411]	3:82097068-82236664:-	41	36	59	26	28	35	0.792224811	0.621158327	0.89816354	0.496267312	0.424073979	0.642079951	0.770515559	0.520807081	0.565075027	0.028599278	1	UP
ENSRNOG00000028991	Kcnb2	potassium channel, voltage gated Shab-related subfamily B, member 2 [Source:RGD Symbol;Acc:621349]	5:2980046-2982603:-	74	102	118	68	77	50	2.456504072	3.023578366	3.086061687	2.229834293	2.003526436	1.575837747	2.855381375	1.936399492	0.560306829	0.007034663	1	UP
ENSRNOG00000051563	Giot1	gonadotropin inducible ovarian transcription factor 1 [Source:EntrezGene;Acc:171090]	7:13104481-13108723:-	56	126	185	48	95	97	1.330137916	2.672449962	3.46189437	1.126212515	1.768674245	2.187439243	2.48816075	1.694108668	0.554553276	0.038175839	1	UP
ENSRNOG00000021614	Kmt2e	lysine (K)-specific methyltransferase 2E [Source:RGD Symbol;Acc:1309641]	4:8187751-8255514:-	1696	2794	4892	1827	2124	2142	11.58138173	17.03705879	26.31826469	12.32385962	11.36855458	13.88710488	18.31223507	12.52650636	0.547823784	0.008664454	1	UP
ENSRNOG00000017784	Lrif1	ligand dependent nuclear receptor interacting factor 1 [Source:RGD Symbol;Acc:1306520]	2:209358760-209448123:+	145	378	581	182	228	302	2.341229499	5.450067171	7.390756765	2.902834566	2.885551549	4.62958104	5.060684478	3.472655718	0.543293141	0.032342817	1	UP
ENSRNOG00000026134	AABR07015180.1	-	14:48270202-48271670:-	16	31	28	15	23	13	0.783142567	1.354917171	1.079700189	0.72523775	0.882390412	0.604122925	1.072586642	0.737250363	0.54086766	0.048704148	1	UP
ENSRNOG00000011028	Cfap61	cilia and flagella associated protein 61 [Source:RGD Symbol;Acc:1311519]	3:140141779-140421626:+	77	93	140	54	104	54	1.103129393	1.189730328	1.580142263	0.764181688	1.167838818	0.734486155	1.291000661	0.888835554	0.538501309	0.013523908	1	UP
ENSRNOG00000017874	Cd53	Cd53 molecule [Source:RGD Symbol;Acc:2310]	2:209489279-209537087:-	148	167	330	128	161	139	6.254805056	6.302332842	10.98753613	5.343583511	5.333257448	5.577291986	7.848224674	5.418044315	0.534594149	0.011238134	1	UP
ENSRNOG00000030443	Rab9a	RAB9A, member RAS oncogene family [Source:RGD Symbol;Acc:619740]	X:29525256-29547294:+	201	289	447	154	214	253	11.34626926	14.56758568	19.87926171	8.587168016	9.468621788	13.55922601	15.26437222	10.5383386	0.534520816	0.013162679	1	UP
ENSRNOG00000017178	Hydin	Hydin, axonemal central pair apparatus protein [Source:RGD Symbol;Acc:1562254]	19:41036510-41379588:-	106	75	181	73	117	57	0.429063566	0.271088971	0.577203727	0.291883456	0.371206258	0.219051705	0.425785421	0.29404714	0.534079097	0.018908334	1	UP
ENSRNOG00000013301	Bean1	brain expressed, associated with NEDD4, 1 [Source:RGD Symbol;Acc:1562003]	19:949607-983556:-	28	46	81	34	30	37	1.621373759	2.378554933	3.695239763	1.944811119	1.361625626	2.034158908	2.565056152	1.780198551	0.52695225	0.047557632	1	UP
ENSRNOG00000006112	Zfp120	zinc finger protein 120 [Source:MGI Symbol;Acc:MGI:1345179]	3:145639155-145641654:-	69	80	148	59	77	63	3.479221108	3.602112443	5.879390841	2.938726113	3.043277866	3.016000967	4.320241464	2.999334982	0.52646929	0.018974182	1	UP
ENSRNOG00000007256	Necab1	N-terminal EF-hand calcium binding protein 1 [Source:RGD Symbol;Acc:708548]	5:28504558-28737719:-	2228	3721	5010	2010	2568	2738	36.3750712	54.24778192	64.44105065	32.41592504	32.86244724	42.44042438	51.68796792	35.90626555	0.525592872	0.006107004	1	UP
ENSRNOG00000015383	Asxl3	additional sex combs like 3 (Drosophila) [Source:MGI Symbol;Acc:MGI:2685175]	18:13386133-13491735:+	64	88	94	46	65	57	0.690622694	0.847966268	0.799146531	0.490339717	0.549778137	0.583973279	0.779245165	0.541363711	0.525479115	0.011777065	1	UP
ENSRNOG00000017803	Apbb1ip	amyloid beta (A4) precursor protein-binding, family B, member 1 interacting protein [Source:RGD Symbol;Acc:1304795]	17:90099025-90149894:-	125	136	302	107	149	122	2.878581713	2.796664531	5.479122418	2.434023867	2.689500702	2.667393047	3.718122887	2.596972539	0.517743695	0.018033639	1	UP
ENSRNOG00000010274	Smc4	structural maintenance of chromosomes 4 [Source:RGD Symbol;Acc:1306680]	2:165601007-165629415:+	104	278	373	137	167	197	1.760797025	4.202955696	4.97531541	2.291236495	2.216193117	3.166652029	3.646356044	2.558027214	0.511423826	0.032158538	1	UP
ENSRNOG00000053813	Nkap	NFKB activating protein [Source:EntrezGene;Acc:298342]	X:123751293-123770511:+	66	130	200	73	100	93	3.797293127	6.678898173	9.065576291	4.148814607	4.509691038	5.08006512	6.51392253	4.579523588	0.50832904	0.028248419	1	UP
ENSRNOG00000053479	AABR07029417.1	-	10:28192459-28192730:+	359	761	1119	451	457	576	97.64160301	184.8239407	239.7762801	121.168583	97.42542111	148.7374147	174.0806079	122.4438063	0.507635702	0.018337646	1	UP
ENSRNOG00000031216	Zfp347	zinc finger protein 347 [Source:RGD Symbol;Acc:620185]	7:9974625-9976367:-	177	305	449	174	209	242	7.291559307	11.21967174	14.5723269	7.080590281	6.748533989	9.46498858	11.02785265	7.764704283	0.50614901	0.016496724	1	UP
ENSRNOG00000004521	Prpf39	pre-mRNA processing factor 39 [Source:RGD Symbol;Acc:1308702]	6:86785771-86810316:+	630	1215	1802	613	836	997	19.04674492	32.80123304	42.92113591	18.30687161	19.81082789	28.61758904	31.58970462	22.24509618	0.505967111	0.017421661	1	UP
ENSRNOG00000003205	Ldb2	LIM domain binding 2 [Source:RGD Symbol;Acc:1307921]	14:70780623-71112552:+	716	478	1099	446	553	570	11.06090164	6.593852059	13.37555104	6.805903301	6.696061069	8.360079671	10.34343491	7.287348014	0.50524957	0.009082968	1	UP
ENSRNOG00000058645	Tnc	tenascin C [Source:MGI Symbol;Acc:MGI:101922]	5:79789671-79874671:-	163	109	208	118	133	83	1.622616961	0.968923786	1.63127446	1.160334392	1.03775759	0.784442885	1.407605069	0.994178289	0.501666112	0.011410837	1	UP
ENSRNOG00000029608	Nkain2	Na+/K+ transporting ATPase interacting 2 [Source:RGD Symbol;Acc:2323702]	1:27476375-28159290:+	221	206	420	160	269	161	17.86991476	14.87412653	26.75569271	12.77983583	17.0490161	12.35991912	19.83324467	14.06292368	0.496024156	0.011010491	1	UP
ENSRNOG00000008075	Ift74	intraflagellar transport 74 [Source:RGD Symbol;Acc:1359704]	5:113592919-113682484:+	190	386	695	270	318	265	6.471817746	11.74070595	18.65066084	9.084701008	8.490177926	8.569919278	12.28772818	8.714932737	0.495656773	0.021877262	1	UP
ENSRNOG00000061533	Zfp945	zinc finger protein 945 [Source:MGI Symbol;Acc:MGI:2445132]	1:62314276-62316450:-	77	209	244	76	149	139	2.54201587	6.16117741	6.346152825	2.47838608	3.855569282	4.356698429	5.016448702	3.563551264	0.493350719	0.040911663	1	UP
ENSRNOG00000036913	RGD1309621	similar to hypothetical protein FLJ10652 [Source:RGD Symbol;Acc:1309621]	4:183896303-183905297:+	303	364	589	253	300	307	4.552495558	4.88361922	6.972018178	3.754929062	3.533002826	4.379280203	5.469377652	3.889070697	0.491951221	0.008281095	1	UP
ENSRNOG00000056996	Ccdc108	coiled-coil domain containing 108 [Source:MGI Symbol;Acc:MGI:2444274]	9:82163075-82195722:-	46	36	71	34	57	18	0.568096809	0.397011411	0.690816813	0.414785997	0.551770941	0.211056336	0.551975011	0.392537758	0.491771523	0.045251371	1	UP
ENSRNOG00000009792	Zbbx	zinc finger, B-box domain containing [Source:RGD Symbol;Acc:1308632]	2:173453670-173563273:-	25	44	55	26	36	24	0.615397472	0.967152477	1.066617077	0.632200662	0.694578808	0.560887458	0.883055675	0.629222309	0.488934577	0.042176224	1	UP
ENSRNOG00000031934	Enah	enabled homolog (Drosophila) [Source:RGD Symbol;Acc:1307666]	13:100300054-100414226:-	523	759	1216	531	569	607	15.17909861	19.67069361	27.80442937	15.223409	12.94411754	16.72595285	20.88474053	14.96449313	0.480905806	0.009670002	1	UP
ENSRNOG00000006966	Nfia	nuclear factor I/A [Source:RGD Symbol;Acc:3170]	5:116420690-116751416:+	309	390	757	275	318	398	4.324153482	4.87348603	8.345917781	3.801445544	3.488071539	5.287893538	5.847852431	4.192470207	0.480106374	0.02018843	1	UP
ENSRNOG00000028892	Prr36	proline rich 36 [Source:RGD Symbol;Acc:1566084]	12:2579887-2585233:+	646	902	1459	685	751	638	8.647443945	10.7819059	15.3867424	9.057731149	7.879728015	8.108364819	11.60536408	8.348607995	0.475184209	0.006884945	1	UP
ENSRNOG00000006726	Zfp9	zinc finger protein 9 [Source:RGD Symbol;Acc:2293498]	4:150517027-150522351:-	70	90	127	45	86	72	1.068053262	1.226220122	1.526622476	0.678234454	1.028502676	1.042993231	1.273631953	0.916576787	0.474620783	0.027994474	1	UP
ENSRNOG00000061099	AABR07033324.1	-	11:17336444-17340373:-	2634	3979	6337	2859	2961	3063	111.1873656	149.984781	210.7460678	119.2140167	97.970258	122.7564069	157.3060715	113.3135605	0.473253833	0.009848684	1	UP
ENSRNOG00000034234	Mt-co1	mitochondrially encoded cytochrome c oxidase 1 [Source:RGD Symbol;Acc:621871]	MT:5323-6867:+	558233	703969	1249028	446337	569780	721450	25943.64283	29214.77982	45732.37788	20490.46841	20755.76937	31833.126	33630.26684	24359.78793	0.465258653	0.017304171	1	UP
ENSRNOG00000019744	Prr16	proline rich 16 [Source:RGD Symbol;Acc:1564528]	18:46148849-46151627:+	160	272	254	135	160	188	4.134057973	6.275638725	5.170410489	3.445568804	3.240347596	4.611813777	5.193369062	3.765910059	0.463672208	0.014010668	1	UP
ENSRNOG00000052745	Met	met proto-oncogene [Source:MGI Symbol;Acc:MGI:96969]	4:44774741-44852665:+	44	37	39	28	39	21	0.639678803	0.480327296	0.446689412	0.402095422	0.444406092	0.289855259	0.522231837	0.378785591	0.46330896	0.031719973	1	UP
ENSRNOG00000013481	Cdh11	cadherin 11 [Source:RGD Symbol;Acc:619742]	19:2393059-2551245:+	1020	1029	1542	759	810	953	14.15799244	12.75412172	16.86250308	10.4067929	8.812567986	12.55891438	14.59153908	10.59275842	0.462053738	0.005699707	1	UP
ENSRNOG00000009620	Cybrd1	cytochrome b reductase 1 [Source:RGD Symbol;Acc:1305740]	3:57718364-57746097:+	45	29	44	27	36	23	0.827437702	0.476168796	0.637399023	0.490417021	0.518844144	0.401514659	0.64700184	0.470258608	0.460315464	0.043612061	1	UP
ENSRNOG00000032576	Nlgn1	neuroligin 1 [Source:RGD Symbol;Acc:621117]	2:111059105-111065413:-	404	660	879	378	528	462	15.87768332	23.16236043	27.21639044	14.67475932	16.26506198	17.23873076	22.08547806	16.05951735	0.459669526	0.008898561	1	UP
ENSRNOG00000010795	Cnot4	CCR4-NOT transcription complex, subunit 4 [Source:RGD Symbol;Acc:1310318]	4:62561444-62663200:-	421	804	1064	467	534	588	8.70405073	14.84324559	17.33073769	9.537396724	8.653595984	11.5418174	13.62601134	9.910936704	0.459269991	0.014675606	1	UP
ENSRNOG00000029220	Zmym5	zinc finger, MYM-type 5 [Source:RGD Symbol;Acc:1306353]	15:37042396-37056892:-	323	725	913	382	443	533	12.29062325	24.63449708	27.37027036	14.35850742	13.21272554	19.25558732	21.4317969	15.60894009	0.457380238	0.023419206	1	UP
ENSRNOG00000003069	Cd38	CD38 molecule [Source:RGD Symbol;Acc:2303]	14:71715269-71754672:-	115	204	346	118	159	184	3.674856644	5.821094799	8.710701773	3.724740529	3.982486664	5.5823422	6.068884405	4.429856465	0.454171388	0.036890957	1	UP
ENSRNOG00000058646	Zfp36l1	Zinc finger protein 36, C3H1 type-like 1 [Source:UniProtKB/Swiss-Prot;Acc:P17431]	6:103308045-103313074:-	539	882	1403	528	725	726	14.18693552	20.73012306	29.09333205	13.72798562	14.95731636	18.14235959	21.33679688	15.60922052	0.450945117	0.016147826	1	UP
ENSRNOG00000016687	Ssc5d	scavenger receptor cysteine rich family, 5 domains [Source:RGD Symbol;Acc:1565772]	1:72443758-72461547:-	144	181	403	166	168	169	2.300261838	2.581823349	5.07171918	2.619362047	2.103482413	2.563060062	3.317934789	2.428634841	0.450139943	0.029791737	1	UP
ENSRNOG00000022502	Nsrp1	nuclear speckle splicing regulatory protein 1 [Source:RGD Symbol;Acc:1309863]	10:63098116-63133185:+	244	377	549	229	286	308	5.215832187	7.196289532	9.245753316	4.835515515	4.79199834	6.250900286	7.219291678	5.292804714	0.447824869	0.016999078	1	UP
ENSRNOG00000006985	Ccnk	cyclin K [Source:RGD Symbol;Acc:1595690]	6:132090218-132113557:+	474	511	760	408	480	361	8.780884649	8.453073324	11.09200295	7.466107543	6.969756942	6.349283977	9.441986974	6.928382821	0.446571846	0.004099264	1	UP
ENSRNOG00000032768	Stxbp4	syntaxin binding protein 4 [Source:RGD Symbol;Acc:1307903]	10:78009338-78168609:-	53	58	71	30	61	43	1.344714033	1.31406934	1.419225778	0.751889597	1.21311307	1.035824814	1.359336384	1.000275827	0.442504633	0.032784831	1	UP
ENSRNOG00000000316	Sobp	sine oculis-binding protein homolog (Drosophila) [Source:RGD Symbol;Acc:1560479]	20:47750762-47910375:-	687	1045	1363	671	847	695	19.00917022	25.82001097	29.71245486	18.34015231	18.36988121	18.25781391	24.84721202	18.32261581	0.4394585	0.005776561	1	UP
ENSRNOG00000039994	Upf3b	UPF3 regulator of nonsense transcripts homolog B (yeast) [Source:RGD Symbol;Acc:1560264]	X:123713327-123731403:-	316	536	812	309	429	439	9.655225621	14.6242726	19.54646386	9.326257262	10.27423501	12.73496937	14.60865403	10.77848721	0.438668555	0.020158553	1	UP
ENSRNOG00000003559	Ccdc112	coiled-coil domain containing 112 [Source:RGD Symbol;Acc:1561942]	18:40220855-40254845:-	97	146	281	107	123	136	3.137348792	4.216749451	7.160331764	3.418597485	3.118270789	4.176263736	4.838143336	3.571044003	0.4381076	0.039429372	1	UP
ENSRNOG00000011068	Papss2	3'-phosphoadenosine 5'-phosphosulfate synthase 2 [Source:RGD Symbol;Acc:1307012]	1:251145253-251230715:+	102	81	205	74	101	101	1.823231708	1.29288531	2.886901515	1.30661433	1.415079126	1.714032379	2.001006178	1.478575278	0.436517924	0.043643853	1	UP
ENSRNOG00000002579	Parm1	prostate androgen-regulated mucin-like protein 1 [Source:RGD Symbol;Acc:708342]	14:17969219-18076907:-	1276	1309	1980	969	1223	1101	18.71724382	17.14606109	22.88192347	14.04069341	14.06157538	15.33332461	19.5817428	14.47853113	0.435593925	0.004499467	1	UP
ENSRNOG00000004882	Capn6	calpain 6 [Source:RGD Symbol;Acc:70960]	X:115049154-115073890:-	61	57	111	53	68	44	1.244675866	1.038563245	1.784370115	1.068260243	1.087559469	0.852375637	1.355869742	1.002731783	0.43528283	0.036504536	1	UP
ENSRNOG00000000397	Ccar1	cell division cycle and apoptosis regulator 1 [Source:RGD Symbol;Acc:1560358]	20:32373443-32416044:-	532	949	1183	463	563	859	8.607330833	13.71060468	15.07917031	7.39965313	7.139719737	13.19494116	12.46570194	9.244771342	0.431254581	0.030325673	1	UP
ENSRNOG00000032735	Srek1	splicing regulatory glutamine/lysine-rich protein 1 [Source:RGD Symbol;Acc:621696]	2:33809807-33841499:-	648	956	1626	683	828	782	22.10380415	29.11945309	43.69668648	23.01366823	22.13799941	25.32537823	31.63998124	23.49234862	0.429557792	0.014948501	1	UP
ENSRNOG00000060635	AABR07052897.3	-	3:83052724-83134363:-	125	146	266	159	107	110	10.69775659	11.1575492	17.93492728	13.44165087	7.177644169	8.937793603	13.26341102	9.85236288	0.428910178	0.031426187	1	UP
ENSRNOG00000000611	Ube2d1	ubiquitin-conjugating enzyme E2D 1 [Source:RGD Symbol;Acc:1307886]	20:18547370-18580291:+	421	532	992	350	558	491	22.22732955	25.08131759	41.26224455	18.25349829	23.09167943	24.61184045	29.52363056	21.98567272	0.425306465	0.019466232	1	UP
ENSRNOG00000048898	Wasf3	WAS protein family, member 3 [Source:MGI Symbol;Acc:MGI:2658986]	12:10299112-10335499:-	769	936	1890	771	912	872	36.59157633	39.77080402	70.85207697	36.23955887	34.01462258	39.39390139	49.07148577	36.54936095	0.425038772	0.017936011	1	UP
ENSRNOG00000060437	AC239701.1	MED14Y [Source:UniProtKB/TrEMBL;Acc:V9GVN4]	Y:65523-70531:-	129	215	260	145	174	119	1.849186951	2.752105402	2.936315712	2.053218294	1.955058254	1.619568363	2.512536021	1.875948304	0.421524209	0.016251183	1	UP
ENSRNOG00000011853	Mbd2	methyl-CpG binding domain protein 2 [Source:RGD Symbol;Acc:1595452]	18:65814026-65885114:+	488	729	1187	494	632	598	21.49690836	28.67591698	41.19487584	21.49593802	21.82176466	25.0101022	30.45590039	22.77593496	0.419211478	0.016297925	1	UP
ENSRNOG00000034184	Zfp583	zinc finger protein 583 [Source:RGD Symbol;Acc:1562044]	1:71251258-71262421:+	67	71	111	59	67	55	1.214846577	1.149579929	1.585656171	1.056754036	0.952233166	0.946827925	1.316694225	0.985271709	0.418326811	0.02934942	1	UP
ENSRNOG00000009826	Bche	butyrylcholinesterase [Source:RGD Symbol;Acc:619996]	2:171100140-171196395:-	83	105	165	81	84	89	0.927862773	1.048160753	1.453204106	0.894466306	0.736038724	0.944607459	1.143075877	0.85837083	0.413248218	0.033653196	1	UP
ENSRNOG00000023299	Hfm1	HFM1, ATP-dependent DNA helicase homolog (S. cerevisiae) [Source:RGD Symbol;Acc:1584010]	14:3882398-3960909:+	46	51	73	38	42	44	0.767227607	0.759574674	0.959245955	0.626082234	0.549087046	0.696750259	0.828682745	0.62397318	0.409335864	0.045808911	1	UP
ENSRNOG00000033261	Fam107a	family with sequence similarity 107, member A [Source:RGD Symbol;Acc:1306327]	15:18399515-18415965:+	9342	15084	22322	7515	11643	14622	115.932538	167.1535764	218.2402084	92.12299014	113.2521895	172.2780279	167.1087743	125.8844025	0.408687947	0.032618641	1	UP
ENSRNOG00000001489	Tbp	TATA box binding protein [Source:RGD Symbol;Acc:67398]	1:57491643-57508449:+	156	198	331	151	172	172	5.999630571	6.799820527	10.02914534	5.736533809	5.184931539	6.280379522	7.609532147	5.73394829	0.408278862	0.024427791	1	UP
ENSRNOG00000049115	Ccr5	chemokine (C-C motif) receptor 5 [Source:RGD Symbol;Acc:620596]	8:133197032-133215614:+	140	199	227	109	121	182	2.761659377	3.505340428	3.527803566	2.123951837	1.870880297	3.408572337	3.264934457	2.467801491	0.403827681	0.038902684	1	UP
ENSRNOG00000007253	Cbll1	Cbl proto-oncogene-like 1, E3 ubiquitin protein ligase [Source:RGD Symbol;Acc:1310703]	6:50772829-50786967:-	483	817	865	445	539	600	8.54421118	12.90566943	12.05527647	7.776045262	7.473597198	10.07705992	11.1683857	8.442234126	0.403723926	0.01282056	1	UP
ENSRNOG00000004777	Esf1	ESF1, nucleolar pre-rRNA processing protein, homolog (S. cerevisiae) [Source:RGD Symbol;Acc:1306067]	3:133178561-133232322:-	285	461	764	275	424	398	5.766099665	8.328615216	12.17775631	5.495975511	6.72388281	7.645021624	8.757490396	6.621626648	0.403331832	0.028598812	1	UP
ENSRNOG00000004971	Txlng	taxilin gamma [Source:RGD Symbol;Acc:1564371]	X:33599671-33646444:+	112	169	286	118	160	134	4.399308901	5.927728578	8.850536485	4.578496701	4.926108298	4.997257045	6.392524654	4.833954015	0.403182071	0.032622354	1	UP
ENSRNOG00000004061	Pnn	pinin, desmosome associated protein [Source:RGD Symbol;Acc:1597086]	6:80159364-80167677:+	1331	1879	3221	1369	1544	1719	33.8780814	42.70722145	64.59036888	34.42055677	30.80380782	41.54073852	47.05855725	35.5883677	0.403051326	0.021048076	1	UP
ENSRNOG00000009824	Irf2	interferon regulatory factor 2 [Source:RGD Symbol;Acc:1304922]	16:48582026-48732932:-	378	591	877	411	464	463	7.345505379	10.25535056	13.42657658	7.889418655	7.067458786	8.542161498	10.34247751	7.83301298	0.400942566	0.017851258	1	UP
ENSRNOG00000033134	Mef2c	myocyte enhancer factor 2C [Source:RGD Symbol;Acc:1563119]	2:11658568-11822787:+	6152	10788	7618	7073	8895	2717	24.43891742	38.26839195	23.84200443	27.75510377	27.69668425	10.24737988	28.84977126	21.89972263	0.397647283	0.021744721	1	UP
ENSRNOG00000025415	Mettl11b	methyltransferase like 11B [Source:RGD Symbol;Acc:1564106]	13:81988926-82006005:-	76	96	112	52	80	80	2.698831218	3.044146843	3.133408924	1.82406462	2.226737381	2.697167626	2.958795662	2.249323209	0.395519086	0.036243388	1	UP
ENSRNOG00000005879	Maml2	mastermind like 2 (Drosophila) [Source:RGD Symbol;Acc:1587536]	8:11931767-12251099:+	75	125	172	83	117	75	1.058424942	1.575216994	1.912326854	1.157047043	1.294187854	1.004882023	1.51532293	1.152038974	0.395435754	0.034169701	1	UP
ENSRNOG00000023546	Hspb1	heat shock protein B1 [Source:RGD Symbol;Acc:61306]	12:23839399-23841049:-	153	130	96	124	73	87	12.49820391	9.482667713	6.178190941	10.00572259	4.674077296	6.747319786	9.386354189	7.142373224	0.394161377	0.045635322	1	UP
ENSRNOG00000004843	LOC100362333	DNA-directed DNA polymerase epsilon 3 [Source:RGD Symbol;Acc:2318353]	7:118816218-118816655:-	141	267	445	176	235	208	23.11481261	39.08547754	57.47331525	28.5006594	30.19633968	32.37358822	39.8912018	30.35686243	0.394047901	0.038579727	1	UP
ENSRNOG00000004641	Sstr4	somatostatin receptor 4 [Source:RGD Symbol;Acc:3764]	3:142739781-142741644:+	159	80	109	92	96	79	6.124838687	2.75182839	3.307968643	3.500731029	2.898594784	2.889242112	4.06154524	3.096189308	0.39153503	0.039690513	1	UP
ENSRNOG00000016459	Eif3j	eukaryotic translation initiation factor 3, subunit J [Source:RGD Symbol;Acc:1593338]	3:113976687-113998922:+	403	830	1056	477	492	685	15.97828803	29.38577168	32.98568331	18.68174226	15.28996086	25.78540071	26.11658101	19.91903461	0.390818314	0.036406031	1	UP
ENSRNOG00000003634	Zfp354a	zinc finger protein 354A [Source:RGD Symbol;Acc:2967]	10:36589181-36600469:+	117	114	177	83	111	110	1.921973032	1.672250771	2.290725969	1.346844053	1.429228368	1.71558198	1.961649924	1.497218134	0.389783175	0.030328592	1	UP
ENSRNOG00000012660	Postn	periostin, osteoblast specific factor [Source:RGD Symbol;Acc:1305285]	2:143656793-143688087:+	112	100	89	57	86	88	1.945316079	1.550985889	1.217870548	0.977969527	1.170811222	1.451158216	1.571390838	1.199979655	0.389032108	0.036000426	1	UP
ENSRNOG00000033940	Adgrl4	adhesion G protein-coupled receptor L4 [Source:RGD Symbol;Acc:621136]	2:256609787-256724641:+	298	363	499	238	261	354	4.806237381	5.227920952	6.340530912	3.791752517	3.299483113	5.420636091	5.458229749	4.170623907	0.388169901	0.025250774	1	UP
ENSRNOG00000018735	Cd74	Cd74 molecule, major histocompatibility complex, class II invariant chain [Source:RGD Symbol;Acc:2313]	18:56071478-56080849:+	260	163	392	203	263	147	12.62261694	7.066364267	14.99332992	9.735204384	10.00801602	6.775636159	11.56077038	8.839618853	0.387181468	0.028302521	1	UP
ENSRNOG00000009491	Phc3	polyhomeotic homolog 3 (Drosophila) [Source:RGD Symbol;Acc:1307998]	2:116028781-116096045:+	189	331	373	220	243	198	2.818446768	4.407669454	4.382204082	3.240745448	2.840337333	2.803301536	3.869440101	2.961461439	0.385815526	0.017223839	1	UP
ENSRNOG00000043364	Zfp362	zinc finger protein 362 [Source:RGD Symbol;Acc:1306498]	5:146952653-146973932:-	141	199	275	157	165	132	8.054326114	10.15070737	12.37592516	8.858969865	7.387683486	7.158789126	10.19365288	7.801814159	0.385789593	0.020807804	1	UP
ENSRNOG00000009805	Wasf2	WAS protein family, member 2 [Source:MGI Symbol;Acc:MGI:1098641]	5:151343493-151381238:+	124	152	310	118	151	159	2.482869489	2.71775148	4.890252975	2.333935295	2.369888471	3.022649257	3.363624648	2.575491008	0.385169219	0.044860803	1	UP
ENSRNOG00000026821	Arhgap42	Rho GTPase activating protein 42 [Source:RGD Symbol;Acc:1564081]	8:7213822-7426611:-	74	73	127	72	62	67	1.457727931	1.284104488	1.970997359	1.401056188	0.957308209	1.253084483	1.570943259	1.203816293	0.384015825	0.046138687	1	UP
ENSRNOG00000006459	AABR07041140.1	-	X:120313696-120314982:+	196	397	619	254	316	313	10.96062855	19.82453589	27.27129278	14.03090094	13.85104221	16.6180742	19.35215241	14.83333912	0.383650638	0.039301819	1	UP
ENSRNOG00000003643	Tab3	TGF-beta activated kinase 1/MAP3K7 binding protein 3 [Source:RGD Symbol;Acc:1594527]	X:54062935-54086339:+	81	151	142	82	106	92	2.711442505	4.513633863	3.744903452	2.711471432	2.781242435	2.92388219	3.65665994	2.805532019	0.382252088	0.03246469	1	UP
ENSRNOG00000020298	Bag3	Bcl2-associated athanogene 3 [Source:RGD Symbol;Acc:1307794]	1:199941161-199965191:+	316	409	344	275	234	292	9.356610396	10.81406689	8.024660619	8.04338849	5.430811689	8.208664801	9.398445966	7.22762166	0.378901239	0.013106954	1	UP
ENSRNOG00000026128	Cpne8	copine VIII [Source:RGD Symbol;Acc:1307939]	7:131623181-131798236:-	339	485	474	278	381	326	7.201561012	9.200317051	7.933072978	5.833723723	6.344071576	6.575105206	8.111650347	6.250966835	0.375916118	0.008273772	1	UP
ENSRNOG00000009341	Hivep3	human immunodeficiency virus type I enhancer binding protein 3 [Source:RGD Symbol;Acc:1311252]	5:139007642-139077377:+	1217	1066	1687	949	1020	1010	4.792131206	3.748253808	5.233465624	3.691286159	3.148142987	3.775871802	4.591283546	3.538433649	0.375786665	0.00894092	1	UP
ENSRNOG00000056458	Cep290	centrosomal protein 290 [Source:RGD Symbol;Acc:1311640]	7:40217269-40306327:+	387	813	952	392	507	687	2.877478459	5.397914833	5.576669687	2.879130157	2.954784962	4.849713192	4.617354326	3.561209437	0.374699162	0.044018928	1	UP
ENSRNOG00000001036	Rsph10b	radial spoke head 10 homolog B (Chlamydomonas) [Source:RGD Symbol;Acc:1311893]	12:12665195-12712742:-	109	60	97	63	94	51	2.722277438	1.338101069	1.90859837	1.554248422	1.840147412	1.209297746	1.989658959	1.534564526	0.374691854	0.04557074	1	UP
ENSRNOG00000002607	Sox9	SRY (sex determining region Y)-box 9 [Source:RGD Symbol;Acc:620474]	10:101288489-101293379:+	130	195	383	155	205	162	2.729364102	3.655827021	6.335088014	3.214569255	3.373561697	3.229161937	4.240093046	3.272430963	0.373733167	0.042411146	1	UP
ENSRNOG00000026239	Arid4a	AT rich interactive domain 4A (Rbp1 like) [Source:RGD Symbol;Acc:1307442]	6:93461713-93532901:+	521	924	1055	548	685	637	6.354590036	10.06365469	10.1376793	6.602435181	6.54872752	7.376446959	8.851974676	6.842536553	0.371468087	0.015081379	1	UP
ENSRNOG00000004135	RGD1311745	similar to RIKEN cDNA 1110059G10 [Source:RGD Symbol;Acc:1311745]	8:132029621-132036472:-	96	127	174	87	123	91	4.847499084	5.726391285	6.921960514	4.339448154	4.868186463	4.362589068	5.831950294	4.523407895	0.366568328	0.031182014	1	UP
ENSRNOG00000011280	Mllt3	myeloid/lymphoid or mixed-lineage leukemia (trithorax homolog, Drosophila); translocated to, 3 [Source:RGD Symbol;Acc:620940]	5:106103407-106207126:-	173	329	372	174	242	240	5.088877936	8.641828791	8.620957904	5.055906948	5.579658264	6.702616612	7.450554877	5.779393941	0.366429662	0.032434456	1	UP
ENSRNOG00000004268	Zfp386	zinc finger protein 386 (Kruppel-like) [Source:RGD Symbol;Acc:2985]	6:143901280-143917575:+	358	598	848	351	494	502	4.860188202	7.249455017	9.069897863	4.707072568	5.256698051	6.470403365	7.059847027	5.478057995	0.365972384	0.028902518	1	UP
ENSRNOG00000023969	Herc6	HECT and RLD domain containing E3 ubiquitin protein ligase family member 6 [Source:RGD Symbol;Acc:1561739]	4:88607518-88649216:-	298	519	560	275	298	451	5.961930572	9.271962005	8.826626976	5.434721953	4.673074293	8.566517798	8.020173184	6.224771348	0.365612546	0.041476737	1	UP
ENSRNOG00000025350	Ppp1r13l	protein phosphatase 1, regulatory subunit 13 like [Source:RGD Symbol;Acc:1593681]	1:80279706-80290408:+	97	121	94	73	89	79	2.810699887	3.130853665	2.14589226	2.089475637	2.021375664	2.173344349	2.69581527	2.094731883	0.363956043	0.025888099	1	UP
ENSRNOG00000004973	Ppp2r5c	protein phosphatase 2, regulatory subunit B', gamma [Source:RGD Symbol;Acc:1585097]	6:134804141-134939358:+	2068	3433	4997	2302	2730	2776	74.46795045	110.3891114	141.7634489	81.88375082	77.05442619	94.90648819	108.8735036	84.6148884	0.363669449	0.023838891	1	UP
ENSRNOG00000009873	Ints6	integrator complex subunit 6 [Source:RGD Symbol;Acc:1309480]	15:45858608-45947030:-	430	560	640	385	374	466	6.485068781	7.541662851	7.604349321	5.735617013	4.421132721	6.672505844	7.210360318	5.609751859	0.3621344	0.016114621	1	UP
ENSRNOG00000043100	Rn60_18_0532.1	-	18:53905347-53905847:+	125	124	252	121	120	131	17.91500555	15.8694449	28.45394384	17.1302616	13.48036548	17.82529399	20.74613143	16.14530702	0.361727463	0.045039659	1	UP
ENSRNOG00000016334	Ptbp3	polypyrimidine tract binding protein 3 [Source:RGD Symbol;Acc:621671]	5:76673990-76756147:-	121	177	148	88	135	122	2.578860478	3.368610054	2.485085354	1.852669756	2.255239645	2.468664744	2.810851962	2.192191382	0.358633721	0.029515432	1	UP
ENSRNOG00000053086	Sepp1	selenoprotein P, plasma, 1 [Source:MGI Symbol;Acc:MGI:894288]	2:53109684-53114858:+	1267	1547	3240	1329	1684	1505	149.3836851	162.8735124	300.9593052	154.7837219	155.6269892	168.4692357	204.4055009	159.6266489	0.356732499	0.030165765	1	UP
ENSRNOG00000047132	Zfp182	zinc finger protein 182 [Source:RGD Symbol;Acc:6490591]	X:984798-999834:+	215	360	417	191	299	266	6.988549676	10.44923837	10.67874868	6.132735445	7.61790044	8.208956003	9.37217891	7.319863963	0.356567658	0.026347668	1	UP
ENSRNOG00000051238	Mphosph8	M-phase phosphoprotein 8 [Source:RGD Symbol;Acc:1305133]	15:36918843-36946708:+	755	1352	1530	792	935	1011	15.75913865	25.19972112	25.16014396	16.32992916	15.29724774	20.03521743	22.03966791	17.22079811	0.355950479	0.021339578	1	UP
ENSRNOG00000024945	Dusp18	dual specificity phosphatase 18 [Source:RGD Symbol;Acc:1306929]	14:84150908-84157528:+	492	713	966	490	568	577	9.892802425	12.80198484	15.30267186	9.732494836	8.951965379	11.01506668	12.66581971	9.8998423	0.355463	0.018083796	1	UP
ENSRNOG00000021285	Celsr1	cadherin, EGF LAG seven-pass G-type receptor 1 [Source:RGD Symbol;Acc:1560078]	7:126775516-126913585:-	159	108	127	101	127	83	1.281767072	0.777448647	0.80658868	0.804282949	0.802478375	0.635251659	0.955268133	0.747337661	0.354145511	0.026910461	1	UP
ENSRNOG00000004410	Pax6	paired box 6 [Source:RGD Symbol;Acc:3258]	3:95707386-95728624:+	89	78	82	78	75	41	1.787057559	1.398541325	1.297172199	1.547088365	1.180388929	0.781598512	1.494257028	1.169691935	0.353299714	0.040252161	1	UP
ENSRNOG00000032350	Kcnip4	Kv channel interacting protein 4 [Source:RGD Symbol;Acc:708539]	14:66598259-66749178:+	1081	1611	2237	1121	1195	1387	33.1990202	44.18029101	54.1254583	34.00780668	28.7662757	40.44209107	43.83492317	34.40539115	0.349446074	0.023975466	1	UP
ENSRNOG00000011756	Phf3	PHD finger protein 3 [Source:RGD Symbol;Acc:1304925]	9:37073514-37144015:-	970	1584	1847	983	1223	1142	8.857833294	12.91649086	13.28797297	8.867120552	8.753835877	9.901007279	11.68743237	9.173987903	0.349337107	0.01530672	1	UP
ENSRNOG00000055330	AABR07039234.1	-	X:72723746-72725978:+	66	89	78	57	58	64	1.61300947	1.94230079	1.501837309	1.376081016	1.11105333	1.485016797	1.685715856	1.324050381	0.348403358	0.04519458	1	UP
ENSRNOG00000022910	Emcn	endomucin [Source:RGD Symbol;Acc:1303218]	2:242634399-242714182:+	124	170	242	118	147	142	6.405446033	7.841726627	9.848732022	6.021217244	5.951973798	6.96426811	8.031968227	6.312486384	0.347545191	0.035832279	1	UP
ENSRNOG00000011339	Slk	STE20-like kinase [Source:RGD Symbol;Acc:3780]	1:267359830-267412810:+	692	1242	1611	815	1038	838	12.54425755	20.10455523	23.00757196	14.59386936	14.74866497	14.42250789	18.55212825	14.5883474	0.346768237	0.020850149	1	UP
ENSRNOG00000027250	Rbm27	RNA binding motif protein 27 [Source:RGD Symbol;Acc:1311966]	18:36596585-36656314:+	360	497	638	380	395	362	7.246749037	8.933692107	10.11807183	7.556099029	6.232386529	6.918424073	8.766170993	6.902303211	0.344868969	0.016009172	1	UP
ENSRNOG00000027161	RGD1359158	similar to RIKEN cDNA 1110059E24 [Source:RGD Symbol;Acc:1359158]	1:239207869-239265997:-	69	92	64	55	68	54	3.675378975	4.375976434	2.685771433	2.893937504	2.839111105	2.730893626	3.579042281	2.821314079	0.343206306	0.040618058	1	UP
ENSRNOG00000019667	Ppfibp2	PTPRF interacting protein, binding protein 2 (liprin beta 2) [Source:RGD Symbol;Acc:1565383]	1:171797516-171969099:+	455	271	458	343	339	242	6.817706536	3.626020001	5.406656871	5.076851076	3.981470145	3.442711831	5.283461136	4.167011017	0.342470418	0.020807071	1	UP
ENSRNOG00000030410	Zfp958	zinc finger protein 958 [Source:RGD Symbol;Acc:2311392]	12:5485903-5490935:-	222	192	442	187	249	216	11.451388	8.843816019	17.9623396	9.528372392	10.06745321	10.5782891	12.75251454	10.05803823	0.342432803	0.04121507	1	UP
ENSRNOG00000034130	Hmg1l1	high-mobility group (nonhistone chromosomal) protein 1-like 1 [Source:RGD Symbol;Acc:1587112]	X:115351114-115351755:+	138	203	266	140	133	184	15.43430174	20.2739686	23.43832397	15.46713874	11.65941666	19.5381977	19.71553144	15.5549177	0.341961837	0.048772321	1	UP
ENSRNOG00000031031	Zfp292	zinc finger protein 292 [Source:RGD Symbol;Acc:61931]	5:50282084-50362344:-	605	1102	1278	589	838	853	4.358918515	7.089868807	7.254207634	4.191911401	4.732417529	5.834850661	6.234331652	4.91972653	0.341656781	0.027221429	1	UP
ENSRNOG00000008034	Tmeff1	transmembrane protein with EGF-like and two follistatin-like domains 1 [Source:RGD Symbol;Acc:62005]	5:64326733-64412523:+	1064	874	1144	643	925	851	30.79346687	22.58718915	26.08430425	18.38237309	20.98337278	23.3832334	26.48832009	20.91632642	0.340726859	0.008744926	1	UP
ENSRNOG00000007315	Thoc2	THO complex 2 [Source:RGD Symbol;Acc:1561623]	X:128161895-128268322:-	231	433	384	240	296	273	3.158746216	5.287169763	4.136848502	3.241801974	3.172558897	3.544227125	4.194254827	3.319529332	0.337435817	0.023591852	1	UP
ENSRNOG00000000635	Arid5b	AT rich interactive domain 5B (Mrf1 like) [Source:RGD Symbol;Acc:1311735]	20:21564975-21880715:+	289	430	460	304	324	280	5.234895192	6.955245185	6.564542031	5.439484237	4.600142703	4.815327393	6.251560803	4.951651444	0.336306663	0.015034336	1	UP
ENSRNOG00000054446	Sltm	SAFB-like, transcription modulator [Source:MGI Symbol;Acc:MGI:1913910]	8:76977822-77022837:+	1331	1781	2726	1310	1651	1504	25.60827107	30.59847813	41.32038499	24.89701089	24.89806681	27.47310796	32.50904473	25.75606189	0.335929142	0.020470269	1	UP
ENSRNOG00000020438	Prpf38b	pre-mRNA processing factor 38B [Source:RGD Symbol;Acc:1562940]	2:211706228-211715311:-	892	1244	1819	913	1004	1089	20.99262145	26.14302446	33.72644221	21.22491556	18.52046293	24.33253674	26.95402938	21.35930508	0.335636249	0.024131378	1	UP
ENSRNOG00000012806	Rbbp6	retinoblastoma binding protein 6 [Source:RGD Symbol;Acc:1311964]	1:192933540-192965158:+	847	1439	2223	1028	1219	1170	10.17863495	15.44189055	21.04658467	12.20316991	11.48222557	13.34902703	15.55570339	12.3448075	0.333539291	0.032600712	1	UP
ENSRNOG00000051756	Zfp62	zinc finger protein 62 [Source:MGI Symbol;Acc:MGI:99662]	10:34489940-34493088:+	221	299	354	206	258	214	5.039213815	6.088012944	6.359317356	4.639928986	4.61113481	4.632790987	5.828848038	4.627951594	0.332837015	0.018543341	1	UP
ENSRNOG00000020369	Igf2	insulin-like growth factor 2 [Source:RGD Symbol;Acc:2870]	1:215828102-215846911:-	1180	1536	829	930	822	1036	14.39724126	16.73486374	7.968711554	11.2086728	7.861141571	12.00092619	13.03360552	10.35691352	0.331642108	0.023653731	1	UP
ENSRNOG00000000161	Chm	choroideremia (Rab escort protein 1) [Source:RGD Symbol;Acc:2340]	X:84666900-84821775:-	325	725	827	344	539	557	6.244587768	12.4392015	12.51879117	6.529092719	8.11756249	10.16093176	10.40086015	8.269195655	0.330883933	0.04968835	1	UP
ENSRNOG00000000885	Auts2	autism susceptibility candidate 2 [Source:RGD Symbol;Acc:2323959]	12:28212333-28251816:+	301	467	494	264	370	348	7.042280175	9.75657492	9.105636833	6.101339699	6.785239213	7.730067242	8.634830643	6.872215385	0.329392629	0.02224761	1	UP
ENSRNOG00000001930	Ccdc50	coiled-coil domain containing 50 [Source:RGD Symbol;Acc:727841]	11:76747865-76804510:-	220	312	536	264	261	284	13.47842464	17.06888661	25.87124381	15.9769723	12.53353142	16.51933903	18.80618502	15.00994758	0.325288278	0.04404612	1	UP
ENSRNOG00000007034	Hipk2	homeodomain interacting protein kinase 2 [Source:RGD Symbol;Acc:1309349]	4:66445266-66624912:-	411	538	866	424	472	494	6.083519539	7.110959585	10.09872637	6.199428456	5.476097801	6.942200907	7.764401831	6.205909055	0.323232229	0.030661922	1	UP
ENSRNOG00000008364	Cat	catalase [Source:RGD Symbol;Acc:2279]	3:93379874-93412058:-	732	976	1950	762	1039	995	20.70104015	24.6470328	43.44621912	21.28676989	23.03101235	26.71542117	29.59809736	23.67773447	0.321973391	0.043209903	1	UP
ENSRNOG00000002104	Scaf4	SR-related CTD-associated factor 4 [Source:RGD Symbol;Acc:727896]	11:30371713-30428073:-	600	944	1246	663	723	757	8.164088933	11.46997169	13.35706336	8.911362286	7.711010454	9.779360778	10.99704133	8.800577839	0.321445271	0.025685214	1	UP
ENSRNOG00000010210	Slc7a11	solute carrier family 7 (anionic amino acid transporter light chain, xc- system), member 11 [Source:RGD Symbol;Acc:1309275]	2:139453774-139528162:-	695	962	943	577	622	823	5.610891655	6.935145473	5.997837331	4.60146552	3.935982608	6.308183696	6.181291486	4.948543941	0.320904209	0.023533918	1	UP
ENSRNOG00000010706	Ccdc117	coiled-coil domain containing 117 [Source:RGD Symbol;Acc:1561762]	14:85763397-85772762:-	298	455	285	264	272	284	9.730499692	13.26672138	7.331617229	8.515239444	6.961510504	8.804304387	10.10961277	8.093684778	0.320859171	0.023011617	1	UP
ENSRNOG00000052062	Zcchc11	zinc finger, CCHC domain containing 11 [Source:RGD Symbol;Acc:1310138]	5:128083118-128168207:+	331	451	621	337	426	329	5.433671635	6.611127487	8.031432285	5.464730719	5.48139391	5.127656421	6.692077136	5.357927017	0.320779145	0.020620513	1	UP
ENSRNOG00000008970	Pcdh17	protocadherin 17 [Source:RGD Symbol;Acc:1304753]	15:67555835-67645088:+	388	238	395	232	357	234	5.977184569	3.273975545	4.794000053	3.530415299	4.310709452	3.422454403	4.681720055	3.754526385	0.318407741	0.025401158	1	UP
ENSRNOG00000031092	Rock1	Rho-associated coiled-coil containing protein kinase 1 [Source:RGD Symbol;Acc:620424]	18:1273453-1390190:-	1753	2344	3416	1448	1929	2424	19.9510356	23.82180628	30.62932726	16.27892341	17.20805477	26.19229437	24.80072305	19.89309085	0.318114732	0.040149987	1	UP
ENSRNOG00000006770	Brd4	bromodomain containing 4 [Source:RGD Symbol;Acc:1307282]	7:14222101-14303055:-	1871	2632	3766	2067	2264	2054	13.33701959	16.75346298	21.14957076	14.55456031	12.64962858	13.90090536	17.08001778	13.70169809	0.317954775	0.020596644	1	UP
ENSRNOG00000010121	Lef1	lymphoid enhancer binding factor 1 [Source:RGD Symbol;Acc:620241]	2:236233239-236345056:+	135	185	260	136	152	160	3.760059224	4.601142218	5.705199923	3.741731902	3.318346972	4.23095974	4.688800455	3.763679538	0.317075089	0.043850142	1	UP
ENSRNOG00000002871	Rbm25l1	RNA binding motif protein 25-like 1 [Source:RGD Symbol;Acc:1565486]	10:10457320-10460756:+	548	986	1361	621	819	792	11.44841559	18.39394823	22.40054567	12.81532049	13.41110935	15.70894848	17.41430316	13.97845944	0.317067374	0.035699155	1	UP
ENSRNOG00000018849	Tcerg1	transcription elongation regulator 1 [Source:RGD Symbol;Acc:1311748]	18:36829062-36889966:+	1386	1948	2690	1373	1756	1558	17.99951238	22.59019423	27.52236879	17.61333132	17.87467389	19.20978179	22.70402513	18.23259567	0.316428128	0.020113683	1	UP
ENSRNOG00000007998	Ssb	Sjogren syndrome antigen B [Source:RGD Symbol;Acc:620804]	3:56092501-56102001:+	1062	1835	2211	1148	1382	1433	46.49698174	71.74139509	76.26494521	49.64959175	47.42686527	59.56673073	64.83444068	52.21439592	0.312312766	0.029283094	1	UP
ENSRNOG00000020440	Fads2	fatty acid desaturase 2 [Source:RGD Symbol;Acc:68339]	1:226114413-226152524:-	911	1176	1433	933	933	885	48.13300017	55.48371422	59.64950324	48.6944875	38.63868678	44.39409654	54.42207254	43.90909027	0.309672255	0.013888913	1	UP
ENSRNOG00000002572	Cacybp	calcyclin binding protein [Source:RGD Symbol;Acc:1303146]	13:77948771-77959110:-	1141	1992	2132	1046	1305	1744	31.37781533	48.9170309	46.19132812	28.41464309	28.12961752	45.53455613	42.16205812	34.02627225	0.309296188	0.045806494	1	UP
ENSRNOG00000021584	LOC100359912	SWI/SNF-related matrix-associated actin-dependent regulator of chromatin a5-like [Source:RGD Symbol;Acc:2323132]	17:66238947-66241440:+	533	718	873	518	570	576	16.4819573	19.82620531	21.26826472	15.8228632	13.81568701	16.91071382	19.19214244	15.51642134	0.306719913	0.018703578	1	UP
ENSRNOG00000016357	Casc4	cancer susceptibility candidate 4 [Source:RGD Symbol;Acc:1305985]	3:113818872-113887495:+	1081	1878	2478	1262	1456	1501	21.6089391	33.52253885	39.02519616	24.91957244	22.81313716	28.48695025	31.38555804	25.40655329	0.304900191	0.034610118	1	UP
ENSRNOG00000001294	Ift81	intraflagellar transport 81 [Source:RGD Symbol;Acc:727862]	12:39423596-39506890:+	202	259	366	218	241	190	7.151984775	8.188599473	10.20923254	7.624403877	6.688198909	6.386859025	8.516605596	6.899820604	0.303719688	0.029421858	1	UP
ENSRNOG00000053635	Zfp192	Protein Zfp192; Zinc finger protein 192 (Predicted), isoform CRA_a [Source:UniProtKB/TrEMBL;Acc:D4A3X9]	17:45078556-45097013:+	424	792	854	430	581	614	3.455289663	5.76338484	5.482929109	3.461473606	3.711173619	4.750557278	4.900534537	3.974401501	0.3022015	0.038281359	1	UP
ENSRNOG00000026942	RGD1311595	similar to KIAA2026 protein [Source:RGD Symbol;Acc:1311595]	1:247900136-247978540:-	557	802	1079	583	668	656	5.530195173	7.110393749	8.440014456	5.71777828	5.198501491	6.183676774	7.026867793	5.699985515	0.301923502	0.025422854	1	UP
ENSRNOG00000010737	Mbnl2	muscleblind-like splicing regulator 2 [Source:RGD Symbol;Acc:1591755]	15:105640097-105797932:+	2283	4950	4571	2376	3317	3606	35.81532057	69.34288133	56.49505426	36.81994077	40.78727271	53.70890891	53.88441872	43.77204079	0.299858513	0.045181356	1	UP
ENSRNOG00000004737	Cd48	Cd48 molecule [Source:RGD Symbol;Acc:620620]	13:90116843-90140371:+	208	224	334	164	218	224	10.50286946	10.10011783	13.28699975	8.180177526	8.628129854	10.73867339	11.29666235	9.182326923	0.298964881	0.041001835	1	UP
ENSRNOG00000037514	Qser1	glutamine and serine rich 1 [Source:RGD Symbol;Acc:1311804]	3:94702663-94767239:-	335	478	584	298	409	403	2.663800284	3.394044781	3.658519457	2.340697565	2.549149594	3.04241583	3.238788174	2.644087663	0.292684105	0.032498684	1	UP
ENSRNOG00000014722	Raph1	Ras association (RalGDS/AF-6) and pleckstrin homology domains 1 [Source:RGD Symbol;Acc:1308387]	9:67293309-67341341:-	246	481	559	351	319	331	4.650763225	8.12021087	8.326006778	6.554951767	4.72711256	5.94120295	7.032326958	5.741089092	0.292677704	0.045756233	1	UP
ENSRNOG00000012237	Rdx	radixin [Source:RGD Symbol;Acc:1359472]	8:56585396-56610612:+	672	983	1334	683	877	803	26.77678933	34.97650585	41.87753036	26.88333608	27.39081994	30.37819995	34.54360851	28.21745199	0.291831079	0.026970389	1	UP
ENSRNOG00000012001	Vps37a	vacuolar protein sorting 37 homolog A (S. cerevisiae) [Source:RGD Symbol;Acc:1560016]	16:54860868-54899347:-	190	246	249	174	199	176	7.954864028	9.197060902	8.213251645	7.196191755	6.530523415	6.996021067	8.455058858	6.907578745	0.291634694	0.025204404	1	UP
ENSRNOG00000060599	Gabrb3	gamma-aminobutyric acid (GABA) A receptor, subunit beta 3 [Source:MGI Symbol;Acc:MGI:95621]	1:112976770-113265364:+	898	1435	1645	894	1289	1001	21.36489931	30.48669561	30.83377977	21.01046234	24.03774475	22.61082887	27.56179156	22.55301199	0.289349548	0.021700017	1	UP
ENSRNOG00000010415	Atxn7l4	ataxin 7-like 4 [Source:RGD Symbol;Acc:1305730]	6:52459946-52675574:+	550	710	1045	602	643	575	5.234854934	6.034405006	7.83600606	5.659943601	4.79699618	5.195981378	6.368422	5.217640386	0.287538425	0.025750508	1	UP
ENSRNOG00000002983	Nfix	nuclear factor I/X (CCAAT-binding transcription factor) [Source:RGD Symbol;Acc:69080]	19:25821780-25914696:-	991	1191	1549	1020	1010	936	38.44247476	41.25559819	47.3396637	39.08509118	30.70967208	34.47234371	42.34591222	34.75570233	0.28497301	0.017738674	1	UP
ENSRNOG00000008423	Gpr22	G protein-coupled receptor 22 [Source:RGD Symbol;Acc:1310848]	6:51011426-51019407:-	681	925	988	600	788	701	5.067152191	6.145994541	5.791747442	4.410030525	4.595774704	4.952129976	5.668298058	4.652645068	0.284864488	0.015280376	1	UP
ENSRNOG00000028236	RGD1309104	similar to RIKEN cDNA 1700025G04 gene [Source:RGD Symbol;Acc:1309104]	13:69265649-69385074:-	383	457	648	338	460	394	16.52683283	17.60922155	22.02935732	14.4072604	15.5583813	16.14151093	18.7218039	15.36905087	0.284691376	0.027413072	1	UP
ENSRNOG00000003237	Tp53bp2	tumor protein p53 binding protein, 2 [Source:RGD Symbol;Acc:1305461]	13:100817359-100873890:+	964	1073	1383	737	1080	947	16.32121857	16.22217766	18.44734663	12.32584969	14.33228458	15.22240908	16.99691429	13.96018112	0.283955196	0.018312377	1	UP
ENSRNOG00000018288	Ncoa6	nuclear receptor coactivator 6 [Source:RGD Symbol;Acc:620111]	3:150919317-150960030:-	1003	1483	2070	1139	1297	1170	10.7586875	14.20473257	17.49301563	12.06856063	10.90472122	11.9152131	14.15214523	11.62949832	0.283231896	0.02914727	1	UP
ENSRNOG00000010488	Zmiz1	zinc finger, MIZ-type containing 1 [Source:RGD Symbol;Acc:1311620]	16:1749191-1954614:+	2371	2907	4054	2458	2429	2503	22.6390252	24.78590015	30.496217	23.1836299	18.17899294	22.69052294	25.97371412	21.35104859	0.282745402	0.024378326	1	UP
ENSRNOG00000002832	Slc16a2	solute carrier family 16, member 2 (thyroid hormone transporter) [Source:RGD Symbol;Acc:628608]	X:74577131-74706214:-	271	332	323	257	271	221	5.985430939	6.547843922	5.620384769	5.607051435	4.691505126	4.634229459	6.051219877	4.97759534	0.281777058	0.01841419	1	UP
ENSRNOG00000001996	Ythdc1	YTH domain containing 1 [Source:RGD Symbol;Acc:621706]	14:22971836-23002011:-	1015	1274	1585	933	1088	1080	24.5553529	27.52218898	30.20962977	22.29643144	20.63123623	24.80627656	27.42905722	22.57798141	0.280788528	0.020612647	1	UP
ENSRNOG00000032463	Rap1a	RAP1A, member of RAS oncogene family [Source:RGD Symbol;Acc:1359694]	2:208193954-208215187:-	572	731	1105	502	725	696	17.54441308	20.02134516	26.70181967	15.20966059	17.42996969	20.26792869	21.42252597	17.63585299	0.280617245	0.036713677	1	UP
ENSRNOG00000009206	Fezf2	Fez family zinc finger 2 [Source:RGD Symbol;Acc:1311068]	15:12827707-12831496:+	608	315	631	390	465	413	21.0696771	9.747621439	17.22740018	13.35035713	12.63056885	13.58819966	16.01489957	13.18970854	0.280002066	0.045991999	1	UP
ENSRNOG00000015692	Taok1	TAO kinase 1 [Source:RGD Symbol;Acc:708455]	10:62566732-62630155:+	388	590	721	403	473	477	9.352016541	12.69869357	13.69130729	9.595154573	8.936162761	10.91565258	11.9140058	9.815656638	0.279501879	0.033384562	1	UP
ENSRNOG00000021776	Cenpc	centromere protein C [Source:RGD Symbol;Acc:1303061]	14:23611735-23670475:+	225	346	332	196	261	271	4.658512438	6.396982443	5.415504257	4.008615906	4.235668633	5.327109866	5.490333046	4.523798135	0.279359113	0.040573075	1	UP
ENSRNOG00000033176	Zrsr2	zinc finger (CCCH type), RNA binding motif and serine/arginine rich 2 [Source:RGD Symbol;Acc:1559763]	X:32304757-32328364:+	312	427	685	319	445	371	7.66425609	9.366491755	13.25689521	7.740690829	8.568241518	8.652603297	10.09588102	8.320511882	0.279022622	0.042270602	1	UP
ENSRNOG00000002175	Clock	clock circadian regulator [Source:RGD Symbol;Acc:620271]	14:34446616-34502218:+	483	648	684	485	595	394	3.455310669	4.139506265	3.855071266	3.427326063	3.336360351	2.676046048	3.8166294	3.146577487	0.278515635	0.013676258	1	UP
ENSRNOG00000018698	Wac	WW domain containing adaptor with coiled-coil [Source:EntrezGene;Acc:307029]	17:60888017-60946426:-	904	1499	1767	1019	1214	1097	33.54528236	49.6704582	51.65777186	37.35170783	35.30999631	38.64801881	44.95783747	37.10324098	0.27702743	0.028592353	1	UP
ENSRNOG00000047194	Arl13b	ADP-ribosylation factor-like 13B [Source:RGD Symbol;Acc:1584979]	7:1122567-1188209:-	237	328	298	239	342	134	2.86535687	3.541099833	2.838459999	2.854311	3.24095643	1.538135356	3.0816389	2.544467595	0.276334002	0.035974021	1	UP
ENSRNOG00000003262	Cacng4	calcium channel, voltage-dependent, gamma subunit 4 [Source:RGD Symbol;Acc:628804]	10:95951234-96015499:-	876	848	1622	683	1181	847	16.02538036	13.85268171	23.3771392	12.3423622	16.93441829	14.71110688	17.75173375	14.66262912	0.275816122	0.036735954	1	UP
ENSRNOG00000017941	Optn	optineurin [Source:RGD Symbol;Acc:628886]	17:77167740-77218389:+	942	1059	1147	506	1142	960	7.964045653	7.994885308	7.639808572	4.225778131	7.56772284	7.705689029	7.866246511	6.49973	0.275295608	0.037372602	1	UP
ENSRNOG00000014107	Omg	oligodendrocyte-myelin glycoprotein [Source:RGD Symbol;Acc:1359125]	10:66845654-66848388:-	2666	3731	6022	3228	3693	2951	104.1498216	130.1539329	185.3426388	124.5677051	113.0821093	109.4524046	139.8821311	115.7007397	0.273813593	0.0345494	1	UP
ENSRNOG00000016152	Dek	DEK proto-oncogene [Source:RGD Symbol;Acc:1303246]	17:17965881-17987834:+	682	1197	1296	597	951	1010	19.19631096	30.08578884	28.73920077	16.59899078	20.98120341	26.99060067	26.00710019	21.52359829	0.272986261	0.049613844	1	UP
ENSRNOG00000020456	Nucb2	nucleobindin 2 [Source:RGD Symbol;Acc:620888]	1:185104656-185143272:-	300	342	569	313	323	329	5.670173003	5.772104334	8.472719688	5.843754355	4.785124307	5.903756038	6.638332341	5.510878233	0.268538608	0.045155749	1	UP
ENSRNOG00000006063	Phf21a	PHD finger protein 21A [Source:RGD Symbol;Acc:1560612]	3:81134505-81271849:+	327	431	590	335	387	361	8.603753354	10.1263115	12.23005837	8.706791461	7.981177183	9.017891058	10.32004107	8.568619901	0.268313951	0.035078251	1	UP
ENSRNOG00000004826	Sos2	son of sevenless homolog 2 (Drosophila) [Source:RGD Symbol;Acc:620435]	6:91883425-92007957:-	659	1028	1155	659	795	833	8.223547664	11.45515459	11.35513342	8.123312575	7.776023231	9.869085946	10.34461189	8.589473917	0.268237841	0.032015552	1	UP
ENSRNOG00000013884	Psd3	pleckstrin and Sec7 domain containing 3 [Source:RGD Symbol;Acc:1559968]	16:23447366-23781604:+	774	876	843	603	732	711	14.33102015	14.48350712	12.29702053	11.02876835	10.62339043	12.49865627	13.70384927	11.38360502	0.267623678	0.013490021	1	UP
ENSRNOG00000030807	LOC100912427	nuclease-sensitive element-binding protein 1-like [Source:RGD Symbol;Acc:6486912]	1:186640425-186641393:-	320	434	657	341	410	379	23.71209189	28.71727616	38.3549892	24.96021713	23.81331194	26.66347392	30.26145241	25.14566766	0.267171372	0.042389162	1	UP
ENSRNOG00000028834	Polr2a	polymerase (RNA) II (DNA directed) polypeptide A [Source:RGD Symbol;Acc:1587326]	10:56339284-56365084:-	1929	2381	3859	2337	2525	1695	21.26972108	23.44350619	33.52281277	25.45433596	21.82262666	17.74421294	26.07868002	21.67372519	0.26692371	0.030481064	1	UP
ENSRNOG00000010389	Ndrg2	NDRG family member 2 [Source:RGD Symbol;Acc:621874]	15:28305821-28314459:-	16276	15505	9100	13100	10878	10046	562.9428069	478.8748137	247.9671447	447.5704672	294.9047911	329.8886521	429.9282551	357.4546368	0.266335761	0.031436397	1	UP
ENSRNOG00000015894	Dock8	dedicator of cytokinesis 8 [Source:RGD Symbol;Acc:1561588]	1:242959484-243153469:+	132	140	174	103	153	112	1.264582207	1.197658264	1.313279233	0.974725576	1.148896188	1.018705374	1.258506568	1.047442379	0.264841864	0.045864208	1	UP
ENSRNOG00000006471	Pvalb	parvalbumin [Source:RGD Symbol;Acc:3457]	7:119429019-119441487:-	1187	1033	497	1266	1893	1392	158.7158113	123.3398889	52.35549113	167.2156843	198.3976372	176.7121827	111.4703971	180.775168	-0.697535889	0.036943427	1	DOWN
ENSRNOG00000000551	RGD1305587	similar to RIKEN cDNA 2010107G23 [Source:RGD Symbol;Acc:1305587]	20:31734183-31736212:-	477	401	216	573	794	469	27.75540933	20.83561812	9.901914277	32.93494012	36.21309501	25.90949264	19.49764724	31.68584259	-0.700538334	0.044330127	1	DOWN
ENSRNOG00000011427	Hr	hair growth associated [Source:RGD Symbol;Acc:620634]	15:52241801-52261276:+	630	591	337	889	1077	630	5.701540103	4.776092806	2.402799715	7.947439665	7.639826521	5.413148739	4.293477541	7.000138308	-0.705236782	0.035130129	1	DOWN
ENSRNOG00000012939	Abca7	ATP-binding cassette, subfamily A (ABC1), member 7 [Source:RGD Symbol;Acc:1303134]	7:12742416-12762374:-	731	511	406	904	1104	739	7.718848577	4.818251795	3.377516629	9.429251483	9.13734766	7.408618425	5.304872333	8.658405856	-0.706783396	0.030896566	1	DOWN
ENSRNOG00000001236	Brat1	BRCA1-associated ATM activator 1 [Source:RGD Symbol;Acc:1565146]	12:16015771-16027881:-	292	242	153	341	572	282	5.936158997	4.393105521	2.450480389	6.847805888	9.114547595	5.442887146	4.259914969	7.13508021	-0.744105014	0.045013109	1	DOWN
ENSRNOG00000061004	Asphd2	aspartate beta-hydroxylase domain containing 2 [Source:RGD Symbol;Acc:1306020]	12:50269347-50279745:+	620	732	232	855	1175	712	13.48621759	14.21815912	3.975779811	18.37122706	20.03329935	14.70402393	10.56005217	17.70285011	-0.745364686	0.04981277	1	DOWN
ENSRNOG00000060753	Esyt1	extended synaptotagmin-like protein 1 [Source:RGD Symbol;Acc:3053]	7:2924603-2941122:-	240	247	139	345	438	287	5.269952136	4.843141167	2.404623429	7.483231995	7.53851932	5.983235149	4.172572244	7.001662154	-0.746760422	0.03361971	1	DOWN
ENSRNOG00000017843	Polr3k	polymerase (RNA) III (DNA directed) polypeptide K [Source:RGD Symbol;Acc:1587294]	3:177374812-177379008:+	912	690	394	1167	1617	703	67.85960399	45.84578634	23.09666304	85.77501987	94.30672858	49.66263442	45.60068446	76.58146096	-0.747939704	0.040840701	1	DOWN
ENSRNOG00000004107	Rpl23	ribosomal protein L23 [Source:RGD Symbol;Acc:62067]	10:85721394-85725429:-	1329	750	721	1529	2043	1335	169.7979523	85.56623557	72.57367335	192.969546	204.5936122	161.93716	109.3126204	186.5001061	-0.770716478	0.022179013	1	DOWN
ENSRNOG00000008190	LOC100911867	patatin-like phospholipase domain-containing protein 7-like [Source:RGD Symbol;Acc:6490002]	3:2182957-2261878:+	369	235	121	398	525	365	5.839849701	3.321063148	1.508681241	6.222018539	6.512548588	5.484358003	3.556531363	6.072975043	-0.771932554	0.037457135	1	DOWN
ENSRNOG00000021886	B4galt7	xylosylprotein beta 1,4-galactosyltransferase, polypeptide 7 [Source:RGD Symbol;Acc:1309214]	17:9550028-9558634:-	272	198	110	310	466	256	8.926180885	5.802223457	2.843970731	10.04920187	11.98666229	7.976165022	5.857458358	10.00400973	-0.772231668	0.038364312	1	DOWN
ENSRNOG00000002653	Kcnk2	potassium channel, two pore domain subfamily K, member 2 [Source:RGD Symbol;Acc:621448]	13:107690087-107886476:-	625	693	329	901	1366	640	11.24737136	11.13622063	4.664478564	16.01655706	19.26805547	10.93475109	9.016023519	15.40645454	-0.772971711	0.028167959	1	DOWN
ENSRNOG00000018982	Entpd3	ectonucleoside triphosphate diphosphohydrolase 3 [Source:RGD Symbol;Acc:631326]	8:129201669-129232677:+	298	351	185	442	713	315	4.101469968	4.313838598	2.006000897	6.009223752	7.691818635	4.116144697	3.473769821	5.939062361	-0.77373302	0.043186195	1	DOWN
ENSRNOG00000018958	Mt3	metallothionein 3 [Source:RGD Symbol;Acc:621252]	19:11324698-11326139:-	1763	848	441	1560	2257	1684	306.5111344	131.6507887	60.40441238	267.9118722	307.5682735	277.9672016	166.1887785	284.4824491	-0.775516679	0.04757618	1	DOWN
ENSRNOG00000015393	Slc32a1	solute carrier family 32 (GABA vesicular transporter), member 1 [Source:RGD Symbol;Acc:621402]	3:155103150-155107817:+	1007	924	338	1379	1752	904	30.31690304	24.84055981	8.016940635	41.01033419	41.34337869	25.83935124	21.0581345	36.06435471	-0.776195974	0.037560993	1	DOWN
ENSRNOG00000005082	Irf6	interferon regulatory factor 6 [Source:RGD Symbol;Acc:1309645]	13:111870121-111889328:+	105	82	50	132	179	110	1.864320179	1.300106939	0.699425776	2.315150003	2.491166905	1.854304855	1.287950965	2.220207255	-0.78561669	0.049750824	1	DOWN
ENSRNOG00000019065	Zfp385b	zinc finger protein 385B [Source:RGD Symbol;Acc:1311181]	3:64269817-64543100:-	668	430	519	851	1099	897	9.74492839	5.601501811	5.964937084	12.26324711	12.5665526	12.4237366	7.103789095	12.41784544	-0.805754225	0.021403223	1	DOWN
ENSRNOG00000018094	Sv2c	synaptic vesicle glycoprotein 2c [Source:RGD Symbol;Acc:619718]	2:26501833-26699333:-	103	115	75	144	252	133	2.497726972	2.490212865	1.432860088	3.449382404	4.789844704	3.06207089	2.140266641	3.767099333	-0.815663532	0.048032962	1	DOWN
ENSRNOG00000003772	Csrp2	cysteine and glycine-rich protein 2 [Source:RGD Symbol;Acc:61950]	7:53630621-53649310:+	115	76	63	121	188	151	4.446635907	2.624103089	1.919152118	4.621573001	5.697783994	5.543281336	2.996630371	5.28754611	-0.819257198	0.040927059	1	DOWN
ENSRNOG00000045765	MGC94207	similar to RIKEN cDNA C030006K11 [Source:RGD Symbol;Acc:1359663]	7:117786207-117788550:-	267	203	99	317	471	260	11.00543991	7.471807028	3.214905394	12.9070844	15.2171481	10.17483159	7.230717444	12.7663547	-0.820135931	0.026919613	1	DOWN
ENSRNOG00000024631	Chadl	chondroadherin-like [Source:RGD Symbol;Acc:6504353]	7:122922022-122926336:-	85	84	33	112	141	113	2.779271859	2.452575957	0.850091267	3.617465292	3.613648894	3.50788817	2.027313028	3.579667452	-0.820256703	0.047402966	1	DOWN
ENSRNOG00000039203	RGD1566136	similar to 40S ribosomal protein S9 [Source:RGD Symbol;Acc:1566136]	X:113227684-113228265:-	106	66	45	110	193	107	13.07759209	7.271092204	4.373879024	13.40559366	18.66353445	12.53315334	8.240854441	14.86742715	-0.851289173	0.042031459	1	DOWN
ENSRNOG00000050735	Cd99	CD99 molecule [Source:RGD Symbol;Acc:1594332]	20:56192390-56197025:-	217	131	69	257	303	221	22.29087932	12.01636503	5.584068767	26.07800317	24.39636024	21.55347635	13.29710437	24.00927992	-0.852480022	0.026976701	1	DOWN
ENSRNOG00000022784	AABR07036035.1	-	12:31757407-31760604:-	158	149	95	250	340	157	3.55306254	2.992020136	1.68308031	5.553385087	5.992948127	3.35198892	2.742720995	4.966107378	-0.856507585	0.026333168	1	DOWN
ENSRNOG00000025689	Abhd1	abhydrolase domain containing 1 [Source:RGD Symbol;Acc:1310988]	6:26784058-26792808:-	232	210	128	340	408	305	3.249775068	2.626752849	1.412578199	4.704545701	4.479622005	4.056234973	2.429702039	4.41346756	-0.861133191	0.008259607	1	DOWN
ENSRNOG00000020714	Trpm4	transient receptor potential cation channel, subfamily M, member 4 [Source:RGD Symbol;Acc:620244]	1:101293409-101323960:-	257	201	97	328	439	282	3.791547447	2.647968667	1.127433802	4.780017788	5.076481736	3.949923444	2.522316638	4.602140989	-0.867555787	0.014396282	1	DOWN
ENSRNOG00000003253	Qdpr	quinoid dihydropteridine reductase [Source:RGD Symbol;Acc:619915]	14:70164650-70178284:+	4650	2370	1056	5642	6762	3243	251.0413195	114.2547492	44.91509209	300.883906	286.1433441	166.2252118	136.7370536	251.084154	-0.876766739	0.03653361	1	DOWN
ENSRNOG00000022438	Jmjd4	jumonji domain containing 4 [Source:RGD Symbol;Acc:1307186]	10:45798797-45804541:+	71	77	23	117	124	85	2.830665893	2.741294618	0.722418656	4.607741718	3.874980336	3.217420586	2.098126389	3.900047547	-0.894390125	0.047180216	1	DOWN
ENSRNOG00000011964	Abcd4	ATP-binding cassette, subfamily D (ALD), member 4 [Source:RGD Symbol;Acc:1307273]	6:108315035-108329464:-	88	72	37	114	161	104	2.689940417	1.965282541	0.891040495	3.442219557	3.857473139	3.018212709	1.848754484	3.439301802	-0.895562073	0.022712631	1	DOWN
ENSRNOG00000046245	9-Mar	membrane-associated ring finger (C3HC4) 9 [Source:RGD Symbol;Acc:1590688]	7:70343527-70348780:-	62	60	23	90	118	71	5.599729551	4.839044746	1.636573585	8.029613432	8.353592751	6.088216568	4.025115961	7.49047425	-0.896026717	0.038579759	1	DOWN
ENSRNOG00000042653	LOC690871	hypothetical protein LOC690871 [Source:RGD Symbol;Acc:1590963]	10:109278712-109280863:+	99	90	29	133	169	119	15.69212524	12.73861345	3.62143632	20.82431733	20.99653837	17.90820735	10.68405834	19.90968768	-0.898010832	0.03443166	1	DOWN
ENSRNOG00000001607	Adamts1	ADAM metallopeptidase with thrombospondin type 1 motif, 1 [Source:RGD Symbol;Acc:621241]	11:25342126-25350974:-	205	121	72	276	358	148	3.345384394	1.763239859	0.925681688	4.449110889	4.579203452	2.29303633	2.011435314	3.773783557	-0.907786338	0.031704028	1	DOWN
ENSRNOG00000020635	Exosc5	exosome component 5 [Source:RGD Symbol;Acc:1307861]	1:82452469-82461606:+	167	94	45	152	294	166	11.69870534	5.880039586	2.483509846	10.51810513	16.14297551	11.04043062	6.687418256	12.56717042	-0.910138597	0.034082698	1	DOWN
ENSRNOG00000006146	Trim54	tripartite motif-containing 54 [Source:RGD Symbol;Acc:1306453]	6:26603369-26624092:-	189	259	96	314	470	268	8.766680354	10.72770009	3.508158809	14.38719117	17.08785114	11.8022632	7.667513083	14.4257685	-0.911817549	0.015551769	1	DOWN
ENSRNOG00000048113	Cbx8	chromobox homolog 8 [Source:RGD Symbol;Acc:1565375]	10:108148073-108150511:-	69	79	26	111	132	93	3.648314329	3.729967561	1.083071694	5.797499739	5.470594301	4.668572364	2.820451195	5.312222135	-0.913389503	0.033021034	1	DOWN
ENSRNOG00000000956	Rasl11a	RAS-like family 11 member A [Source:RGD Symbol;Acc:1303231]	12:9985928-9990284:-	141	144	49	231	248	171	5.659188331	5.160961118	1.549406015	9.158409661	7.801909687	6.516084178	4.123185155	7.825467842	-0.924417757	0.019295208	1	DOWN
ENSRNOG00000027444	Nubpl	nucleotide binding protein-like [Source:RGD Symbol;Acc:1307232]	6:72891725-73148536:+	66	62	21	104	116	72	2.507418954	2.10331477	0.628554065	3.902919219	3.454258925	2.59699796	1.746429263	3.318058701	-0.925931201	0.037586255	1	DOWN
ENSRNOG00000031233	Mapk12	mitogen-activated protein kinase 12 [Source:RGD Symbol;Acc:70975]	7:130109663-130120579:-	86	55	28	112	120	101	2.820946379	1.611000328	0.723581625	3.629033248	3.085273233	3.145394274	1.718509444	3.286566918	-0.93542358	0.024976503	1	DOWN
ENSRNOG00000030712	RT1-A2	RT1 class Ia, locus A2 [Source:RGD Symbol;Acc:1595923]	20:5374985-5378539:+	289	242	98	448	449	340	10.23230993	7.651108826	2.733616726	15.66850928	12.46059354	11.42910728	6.872345161	13.18607003	-0.940140247	0.009007012	1	DOWN
ENSRNOG00000014362	Nudt14	nudix (nucleoside diphosphate linked moiety X)-type motif 14 [Source:RGD Symbol;Acc:1310583]	6:137738124-137745127:-	95	73	29	145	166	82	8.208538994	5.632443873	1.974140377	12.37613771	11.24259516	6.726908407	5.271707748	10.11521376	-0.94018451	0.033483686	1	DOWN
ENSRNOG00000061299	AC113925.2	Hemoglobin subunit beta-2 [Source:UniProtKB/Swiss-Prot;Acc:P11517]	1:168957460-168958836:+	331	349	165	231	845	627	38.14908464	35.91825301	14.9822311	26.29918922	76.33593079	68.60900242	29.68318958	57.08137414	-0.943373942	0.034829523	1	DOWN
ENSRNOG00000002883	Alg1	ALG1, chitobiosyldiphosphodolichol beta-mannosyltransferase [Source:RGD Symbol;Acc:1310700]	10:10539930-10550138:-	136	80	39	176	222	116	5.377314593	2.824563942	1.214867294	6.874057719	6.88012907	4.354535249	3.138915277	6.036240679	-0.943384241	0.027448042	1	DOWN
ENSRNOG00000025484	Tmem177	transmembrane protein 177 [Source:RGD Symbol;Acc:1310320]	13:35929819-35933243:-	66	39	28	83	107	75	3.279599877	1.730491942	1.096138531	4.074086752	4.167504123	3.538297394	2.035410117	3.926629423	-0.947971936	0.023461503	1	DOWN
ENSRNOG00000039698	Prss22	protease, serine, 22 [Source:RGD Symbol;Acc:1310880]	10:13370098-13374808:-	39	69	27	94	105	64	2.203217138	3.480812097	1.201703988	5.24568128	4.64947804	3.432713887	2.295244408	4.442624402	-0.952764389	0.043755466	1	DOWN
ENSRNOG00000046307	Glyctk	glycerate kinase [Source:RGD Symbol;Acc:1591498]	8:114848084-114853103:-	55	42	19	87	104	43	1.998562312	1.362833721	0.543938411	3.122821495	2.962149875	1.483494041	1.301778148	2.522821804	-0.954554705	0.049621723	1	DOWN
ENSRNOG00000000121	Pigv	phosphatidylinositol glycan anchor biosynthesis, class V [Source:RGD Symbol;Acc:1309526]	5:151886035-151898022:-	47	36	24	70	89	54	0.991119719	0.677892612	0.398727306	1.458135546	1.471062818	1.081129107	0.689246545	1.336775824	-0.95566551	0.026282283	1	DOWN
ENSRNOG00000026679	Scn4b	sodium channel, voltage-gated, type IV, beta subunit [Source:RGD Symbol;Acc:631404]	8:49441106-49456279:+	2766	3000	1169	4187	6826	3193	46.49056073	45.02644186	15.47973216	69.51670877	89.92804143	50.9529322	35.66557825	70.1325608	-0.975552043	0.00443398	1	DOWN
ENSRNOG00000018925	Ears2	glutamyl-tRNA synthetase 2, mitochondrial [Source:RGD Symbol;Acc:1307904]	1:253296796-253298364:-	28	28	11	49	45	40	1.283846399	1.146401605	0.397368346	2.219341997	1.617276523	1.741296702	0.942538783	1.859305074	-0.980139618	0.037807636	1	DOWN
ENSRNOG00000049970	RGD1566085	similar to pyridoxal (pyridoxine, vitamin B6) kinase [Source:RGD Symbol;Acc:1566085]	20:10889573-10912769:-	42	43	16	70	79	56	3.141411657	2.871949588	0.942836465	5.171824516	4.63144224	3.976629401	2.31873257	4.593298719	-0.986194173	0.024878992	1	DOWN
ENSRNOG00000019404	Hhatl	hedgehog acyltransferase-like [Source:RGD Symbol;Acc:1311911]	8:130422066-130429132:-	233	223	90	442	439	229	9.092455229	7.770790972	2.766973506	17.03810887	13.42784598	8.484362372	6.543406569	12.98343907	-0.988558758	0.010800432	1	DOWN
ENSRNOG00000008480	Kcnab3	potassium channel, voltage-gated shaker-related subfamily A regulatory beta subunit 3 [Source:RGD Symbol;Acc:61830]	10:55927223-55933653:+	551	836	255	1062	1346	925	18.74163592	25.3919316	6.833330755	35.68238088	35.88531971	29.87136325	16.98896609	33.81302128	-0.992980875	0.005434008	1	DOWN
ENSRNOG00000047816	Ccs	copper chaperone for superoxide dismutase [Source:RGD Symbol;Acc:620403]	1:220075247-220096404:-	191	168	57	255	395	222	9.419257969	7.398197575	2.214581614	12.4221332	15.2684909	10.39423462	6.344012386	12.69495291	-1.000787551	0.01020718	1	DOWN
ENSRNOG00000021521	Chst5	carbohydrate (N-acetylglucosamine 6-O) sulfotransferase 5 [Source:RGD Symbol;Acc:1561144]	19:44115120-44135387:-	23	15	10	26	44	30	0.829480668	0.483046021	0.284122729	0.926232713	1.243785334	1.027190303	0.532216473	1.065736117	-1.001765192	0.048191552	1	DOWN
ENSRNOG00000004757	Tmem158	transmembrane protein 158 [Source:RGD Symbol;Acc:708473]	8:132344710-132345708:-	159	108	41	179	386	106	11.42812744	6.931666763	2.321665557	12.70884507	21.7461002	7.233403004	6.89381992	13.89611609	-1.011306193	0.040870434	1	DOWN
ENSRNOG00000025502	Arhgef37	Rho guanine nucleotide exchange factor (GEF) 37 [Source:RGD Symbol;Acc:1560471]	18:56817988-56870839:-	120	255	84	282	385	268	0.989595765	1.87779591	0.545744412	2.297198164	2.488581103	2.098300612	1.137712029	2.294693293	-1.012165899	0.015465149	1	DOWN
ENSRNOG00000018859	Pik3ip1	phosphoinositide-3-kinase interacting protein 1 [Source:RGD Symbol;Acc:1311203]	14:83560541-83572473:+	173	151	142	185	484	309	4.499076799	3.506607981	2.909387144	4.752507936	9.865951338	7.629445746	3.638357308	7.41596834	-1.027347854	0.010911553	1	DOWN
ENSRNOG00000003284	Epn3	epsin 3 [Source:RGD Symbol;Acc:1306416]	10:82220762-82229140:-	23	18	17	42	46	31	0.472531047	0.330226954	0.275158059	0.852361157	0.740753496	0.604672351	0.359305353	0.732595668	-1.02780674	0.037404142	1	DOWN
ENSRNOG00000045615	LOC688286	similar to threonine aldolase 1 [Source:RGD Symbol;Acc:1591140]	10:106878085-106883423:-	25	16	10	40	45	23	1.495928688	0.854880665	0.471406961	2.364253313	2.110545863	1.306595618	0.940738771	1.927131598	-1.034589023	0.044864859	1	DOWN
ENSRNOG00000027891	Dhrs11	dehydrogenase/reductase (SDR family) member 11 [Source:RGD Symbol;Acc:1307935]	10:72144042-72153375:-	52	69	33	102	122	96	2.655597505	3.146594719	1.327738564	5.145532755	4.88355812	4.654647838	2.376643596	4.894579571	-1.042259371	0.008411731	1	DOWN
ENSRNOG00000000459	Psmb9	proteasome (prosome, macropain) subunit, beta type, 9 [Source:RGD Symbol;Acc:3427]	20:3973420-3978845:-	35	17	30	52	61	56	1.521264725	0.659787512	1.027279093	2.232602096	2.078153746	2.310874228	1.069443776	2.207210023	-1.045363275	0.04888113	1	DOWN
ENSRNOG00000047706	RT1-CE16	RT1 class I, locus CE16 [Source:RGD Symbol;Acc:1359403]	20:3791407-3794027:-	361	581	189	837	933	596	22.3072303	32.05880942	9.201029646	51.09012706	45.18930752	34.96564427	21.18902312	43.74835962	-1.045911846	0.004004783	1	DOWN
ENSRNOG00000011070	Gnb4	guanine nucleotide binding protein (G protein), beta polypeptide 4 [Source:RGD Symbol;Acc:1359321]	2:118978973-119007835:-	75	87	67	115	279	97	3.587785545	3.716359347	2.525062747	5.434192455	10.46123294	4.405482234	3.276402546	6.766969209	-1.046397203	0.026712348	1	DOWN
ENSRNOG00000042246	LOC690918	hypothetical protein LOC690918 [Source:RGD Symbol;Acc:1589861]	5:56797502-56800759:+	141	473	117	629	510	383	3.37026895	10.09576016	2.203261325	14.85142909	9.554991239	8.691615777	5.223096811	11.0326787	-1.078805766	0.036305228	1	DOWN
ENSRNOG00000009263	Ifi27	interferon, alpha-inducible protein 27 [Source:RGD Symbol;Acc:69404]	6:127327959-127334428:+	474	305	91	638	950	384	32.7887369	18.83996903	4.959331079	43.59545143	51.50941375	25.21946799	18.862679	40.10811105	-1.088359431	0.013394308	1	DOWN
ENSRNOG00000018214	Bok	BCL2-related ovarian killer [Source:RGD Symbol;Acc:70984]	9:100829552-100840504:+	185	143	43	280	412	146	7.59495961	5.242336918	1.390788322	11.35494919	13.25766503	5.690703394	4.74269495	10.10110587	-1.090734266	0.016689311	1	DOWN
ENSRNOG00000036598	LOC100911865	TBC1 domain family member 12-like [Source:RGD Symbol;Acc:6490058]	1:257517242-257883971:+	20	12	6	27	31	26	0.43714758	0.234218604	0.103317682	0.582976702	0.531109349	0.539552003	0.258227956	0.551212685	-1.093963894	0.040546804	1	DOWN
ENSRNOG00000054344	AC120246.2	-	19:25774143-25775659:-	269	143	88	407	590	147	13.13952023	6.237311067	3.386453311	19.63788007	22.58888209	6.817119645	7.587761537	16.3479606	-1.107364427	0.019781189	1	DOWN
ENSRNOG00000026310	1-Mar	membrane-associated ring finger (C3HC4) 1, E3 ubiquitin protein ligase [Source:RGD Symbol;Acc:1305148]	16:25001666-25192675:-	16	15	17	36	40	27	1.501791039	1.257182519	1.25709466	3.337759147	2.942745257	2.406042228	1.338689406	2.895515544	-1.112998967	0.041518859	1	DOWN
ENSRNOG00000011774	Fblim1	filamin binding LIM protein 1 [Source:RGD Symbol;Acc:1359551]	5:160122425-160158386:-	25	15	5	33	36	33	0.538588186	0.288552243	0.084861739	0.702255222	0.607886704	0.674962341	0.304000723	0.661701422	-1.122105625	0.029283211	1	DOWN
ENSRNOG00000048951	LOC100364500	RT1 class I, locus CE11-like [Source:RGD Symbol;Acc:2320860]	20:2704148-2707120:-	60	77	58	128	187	113	2.926743599	3.353988863	2.228954692	6.167627979	7.149800572	5.233235341	2.836562385	6.183554631	-1.12429282	0.003777937	1	DOWN
ENSRNOG00000007605	RGD1560831	similar to 40S ribosomal protein S3 [Source:RGD Symbol;Acc:1560831]	3:52997922-52998650:-	16	14	7	17	43	25	1.57595356	1.231320242	0.543194871	1.653969464	3.319750571	2.33786377	1.116822891	2.437194601	-1.125821033	0.044346135	1	DOWN
ENSRNOG00000050210	RT1-CE10	RT1 class I, locus CE10 [Source:RGD Symbol;Acc:1359292]	20:154074-157861:-	35	40	20	57	93	65	1.284830944	1.311214259	0.57841345	2.066935596	2.675911367	2.265391101	1.058152884	2.336079354	-1.142541196	0.006469754	1	DOWN
ENSRNOG00000052880	Prph	peripherin [Source:MGI Symbol;Acc:MGI:97774]	7:140742418-140746197:+	36	15	9	49	62	30	1.47455787	0.548627854	0.290435793	1.982595304	1.990523915	1.166649112	0.771207172	1.71325611	-1.151550458	0.026887143	1	DOWN
ENSRNOG00000022760	RGD1304929	similar to chromosome 13 open reading frame 18 [Source:RGD Symbol;Acc:1304929]	15:57065428-57102599:+	10	15	10	19	39	22	0.28720596	0.384697851	0.226275342	0.539056803	0.877968675	0.59991564	0.299393051	0.672313706	-1.167093825	0.046902147	1	DOWN
ENSRNOG00000004461	Flywch2	FLYWCH family member 2 [Source:RGD Symbol;Acc:6497122]	10:13112212-13115294:-	37	30	5	62	72	37	4.305912059	3.117587226	0.458418439	7.127252963	6.567642639	4.088098939	2.627305908	5.927664847	-1.17387969	0.027355475	1	DOWN
ENSRNOG00000005724	Map3k7	mitogen activated protein kinase kinase kinase 7 [Source:RGD Symbol;Acc:1309438]	5:47186558-47244416:+	18	11	3	28	24	23	0.28468911	0.155351529	0.037378699	0.437433764	0.297520962	0.34535567	0.159139779	0.360103466	-1.178116979	0.038892512	1	DOWN
ENSRNOG00000026036	Pdyn	prodynorphin [Source:RGD Symbol;Acc:62054]	3:122194329-122206671:-	396	430	194	608	1249	572	11.65807862	11.30405573	4.499565652	17.68111153	28.82112076	15.98768755	9.1539	20.82997328	-1.186202552	0.00039102	0.676532954	DOWN
ENSRNOG00000011332	Clspn	claspin [Source:RGD Symbol;Acc:1309083]	5:144581427-144616335:+	9	13	7	19	29	19	0.127918504	0.16498818	0.078382633	0.266754158	0.323067566	0.25638866	0.123763105	0.282070128	-1.188472586	0.04084395	1	DOWN
ENSRNOG00000014011	Dll4	delta-like 4 (Drosophila) [Source:RGD Symbol;Acc:1309740]	3:111135021-111145986:+	59	27	19	62	149	48	0.92883051	0.379555523	0.235654966	0.964155904	1.838601883	0.71743421	0.514680333	1.173397332	-1.188943056	0.02049612	1	DOWN
ENSRNOG00000058393	Taf15	TAF15 RNA polymerase II, TATA box binding protein (TBP)-associated factor [Source:RGD Symbol;Acc:1309595]	10:70689863-70721892:+	105	89	28	188	223	118	2.163360346	1.637440379	0.454496464	3.826239169	3.601317884	2.308242169	1.418432396	3.245266407	-1.194039523	0.004463614	1	DOWN
ENSRNOG00000031162	Ccl24	chemokine (C-C motif) ligand 24 [Source:RGD Symbol;Acc:1310245]	12:24148567-24152625:+	10	8	2	15	19	14	0.258185869	0.184451432	0.040684964	0.382568781	0.384521034	0.343176546	0.161107421	0.370088787	-1.199848473	0.042872091	1	DOWN
ENSRNOG00000027736	Cnn1	calponin 1, basic, smooth muscle [Source:RGD Symbol;Acc:621883]	8:23113048-23121761:+	18	16	7	32	39	26	0.86165904	0.683904532	0.263992707	1.513111679	1.463281125	1.181618887	0.603185426	1.386003897	-1.200257837	0.013387234	1	DOWN
ENSRNOG00000006946	Arhgap9	Rho GTPase activating protein 9 [Source:RGD Symbol;Acc:1305342]	7:70612103-70620890:+	52	52	33	102	142	78	1.028303523	0.918243791	0.514128455	1.992459117	2.20100562	1.464432201	0.820225257	1.885965646	-1.201211324	0.00167417	1	DOWN
ENSRNOG00000028404	Ppp1r1b	protein phosphatase 1, regulatory (inhibitor) subunit 1B [Source:RGD Symbol;Acc:621859]	10:86303727-86312762:+	1965	1640	1078	2296	7531	1932	81.13474619	60.46748679	35.06704662	93.64610848	243.7323653	75.7371803	58.88975987	137.705218	-1.225494532	0.004143189	1	DOWN
ENSRNOG00000003870	C1qtnf2	C1q and tumor necrosis factor related protein 2 [Source:RGD Symbol;Acc:1561041]	10:29067102-29084035:+	44	14	9	48	85	37	2.598169084	0.738184586	0.418695679	2.79978654	3.934091412	2.074306781	1.251683116	2.936061578	-1.230012859	0.02375675	1	DOWN
ENSRNOG00000001407	Tfr2	transferrin receptor 2 [Source:RGD Symbol;Acc:1310152]	12:22177382-22194299:-	12	15	8	25	32	26	0.224910811	0.251042711	0.118126721	0.462850482	0.470105102	0.462654224	0.198026748	0.465203269	-1.232165925	0.017280976	1	DOWN
ENSRNOG00000007830	Apold1	apolipoprotein L domain containing 1 [Source:RGD Symbol;Acc:1303123]	4:168752133-168755023:+	463	200	142	560	1175	318	11.49945464	4.435680155	2.778560327	13.73908357	22.87441064	7.498595805	6.237898376	14.70403	-1.237079661	0.006051423	1	DOWN
ENSRNOG00000019985	Asic4	acid-sensing (proton-gated) ion channel family member 4 [Source:RGD Symbol;Acc:621068]	9:82647071-82668920:+	142	118	33	179	456	117	3.879778747	2.878940945	0.710350237	4.831102063	9.765613675	3.03501902	2.489689976	5.877244919	-1.239173916	0.013873415	1	DOWN
ENSRNOG00000010047	Ddit4l2	DNA-damage-inducible transcript 4-like 2 [Source:RGD Symbol;Acc:619738]	2:242882306-242885131:+	19	21	4	44	39	24	1.526016981	1.506129437	0.253120547	3.490852578	2.455169673	1.830099234	1.095088988	2.592040495	-1.243040148	0.022651915	1	DOWN
ENSRNOG00000047653	Crybb1	crystallin, beta B1 [Source:RGD Symbol;Acc:2416]	12:50390940-50404550:-	15	7	9	31	26	17	0.96854528	0.403639623	0.457854268	1.977335157	1.315919099	1.042165074	0.610013057	1.445139777	-1.244297012	0.034779638	1	DOWN
ENSRNOG00000015264	Lrrc38	leucine rich repeat containing 38 [Source:RGD Symbol;Acc:1311416]	5:162031722-162053723:+	12	5	4	20	16	15	0.366652475	0.136408874	0.096293519	0.603655806	0.383199018	0.435135297	0.199784956	0.473996707	-1.246429086	0.049722589	1	DOWN
ENSRNOG00000042387	AC135265.1	-	18:70959887-70960786:+	29	35	22	58	76	71	2.313637869	2.49345797	1.382801769	4.570885388	4.752610274	5.377924635	2.063299202	4.900473432	-1.24796809	0.002823744	1	DOWN
ENSRNOG00000038999	RT1-A1	RT1 class Ia, locus A1 [Source:RGD Symbol;Acc:1595924]	20:5351605-5421098:+	16	24	35	61	70	43	0.203160061	0.272116044	0.350116576	0.765100664	0.696671731	0.518370331	0.275130894	0.660047575	-1.262451871	0.035634661	1	DOWN
ENSRNOG00000042152	Gipc2	GIPC PDZ domain containing family, member 2 [Source:RGD Symbol;Acc:1560751]	2:257293167-257376756:-	15	15	4	27	41	18	0.861617881	0.769395702	0.181031815	1.532062773	1.846033038	0.981665229	0.604015133	1.45325368	-1.266629962	0.020410035	1	DOWN
ENSRNOG00000008600	Sytl1	synaptotagmin-like 1 [Source:RGD Symbol;Acc:1310715]	5:151448617-151459093:-	16	15	9	35	33	29	0.443408007	0.371186657	0.196500944	0.958130036	0.716808599	0.763003443	0.337031869	0.812647359	-1.269744428	0.010426424	1	DOWN
ENSRNOG00000013399	LOC501033	similar to UPF0258 protein KIAA1024 [Source:RGD Symbol;Acc:1591930]	8:96977537-96985558:-	6	15	6	20	23	22	0.146499573	0.327012794	0.115402443	0.48234993	0.440145099	0.509958891	0.196304937	0.47748464	-1.282357869	0.036853832	1	DOWN
ENSRNOG00000003201	LOC100362640	ribosomal protein S4, X-linked X-like [Source:RGD Symbol;Acc:2324318]	X:72074108-72078511:-	17	18	11	33	36	43	0.714242695	0.675332477	0.364118683	1.369582594	1.185539136	1.715262858	0.584564619	1.423461529	-1.283969087	0.007673876	1	DOWN
ENSRNOG00000018906	Ghdc	GH3 domain containing [Source:RGD Symbol;Acc:1308881]	10:88672843-88677055:-	96	20	22	122	170	72	3.204622826	0.596172732	0.578578146	4.022877823	4.44802897	2.281881053	1.459791234	3.584262615	-1.295914283	0.017943538	1	DOWN
ENSRNOG00000018143	Hpdl	4-hydroxyphenylpyruvate dioxygenase-like [Source:RGD Symbol;Acc:1310014]	5:135675832-135677432:-	32	21	10	56	61	44	1.435190687	0.841024183	0.353334387	2.480934972	2.144353521	1.873522715	0.876516419	2.166270403	-1.305360316	0.003245892	1	DOWN
ENSRNOG00000005781	Wnt16	wingless-type MMTV integration site family, member 16 [Source:RGD Symbol;Acc:1562253]	4:49369296-49379703:+	70	55	24	152	134	93	3.024223016	2.121828952	0.81688717	6.486797688	4.537679862	3.814633737	1.987646379	4.946370429	-1.315309175	0.001162881	0.889652248	DOWN
ENSRNOG00000016962	Neu2	sialidase 2 [Source:RGD Symbol;Acc:3164]	9:94702129-94724902:+	60	99	44	142	281	103	1.412050665	2.080519008	0.815812253	3.301147604	5.183523517	2.301427732	1.436127309	3.595366285	-1.32395511	0.002300516	1	DOWN
ENSRNOG00000043451	Spp1	secreted phosphoprotein 1 [Source:RGD Symbol;Acc:3752]	14:6673686-6679901:-	9	18	16	39	44	23	0.269943308	0.482098247	0.378079786	1.15545315	1.034409608	0.654935147	0.376707114	0.948265968	-1.331848483	0.025447896	1	DOWN
ENSRNOG00000004411	Tspan8	tetraspanin 8 [Source:RGD Symbol;Acc:621783]	7:58814805-58847563:+	35	31	17	81	58	70	2.157192554	1.706148918	0.825474176	4.93146531	2.801952519	4.096142943	1.562938549	3.943186924	-1.335101045	0.002122546	1	DOWN
ENSRNOG00000005277	Ptprv	protein tyrosine phosphatase, receptor type, V [Source:RGD Symbol;Acc:621123]	13:51935243-51955735:-	70	77	14	151	205	85	0.87504503	0.859518037	0.1378792	1.864573228	2.00863179	1.008804749	0.624147422	1.627336589	-1.382553945	0.004756297	1	DOWN
ENSRNOG00000013036	Epha8	Eph receptor A8 [Source:RGD Symbol;Acc:708543]	5:155295314-155316495:-	47	39	15	65	170	52	1.14905095	0.851399679	0.288911314	1.569725629	3.257647366	1.206988421	0.763120648	2.011453805	-1.398255538	0.00514345	1	DOWN
ENSRNOG00000015418	Klhl14	kelch-like family member 14 [Source:RGD Symbol;Acc:1566178]	18:12526627-12640381:-	6	17	19	28	50	30	0.105913285	0.267937308	0.264213938	0.488188124	0.691752018	0.502737437	0.212688177	0.560892526	-1.398984521	0.034101546	1	DOWN
ENSRNOG00000058611	AABR07027137.1	-	17:15108456-15111712:+	9	13	3	17	29	23	0.606802141	0.782648155	0.159342059	1.132153745	1.532523326	1.472220415	0.516264118	1.378965829	-1.417405471	0.013960119	1	DOWN
ENSRNOG00000011548	Ebf2	early B-cell factor 2 [Source:RGD Symbol;Acc:1310805]	15:43905099-44103742:+	7	7	3	10	14	22	0.092411448	0.082523857	0.031200458	0.130401989	0.144872371	0.275747214	0.068711921	0.183673858	-1.418513977	0.031336911	1	DOWN
ENSRNOG00000008943	Penk	proenkephalin [Source:RGD Symbol;Acc:68946]	5:17056419-17061837:-	378	587	311	482	2669	532	9.700372543	13.45141946	6.287718959	12.21847841	53.68599565	12.96179389	9.813170319	26.28875598	-1.421654668	0.010039446	1	DOWN
ENSRNOG00000025930	Chst13	carbohydrate (chondroitin 4) sulfotransferase 13 [Source:RGD Symbol;Acc:1562825]	4:122224535-122237754:-	4	8	4	10	22	12	0.280778914	0.501426619	0.22120212	0.69331028	1.210350245	0.799662128	0.334469218	0.901107551	-1.429825867	0.045105718	1	DOWN
ENSRNOG00000013970	Cdt1	chromatin licensing and DNA replication factor 1 [Source:RGD Symbol;Acc:1309211]	19:55381565-55386511:+	5	13	4	17	22	21	0.160342765	0.372273464	0.101067337	0.538518865	0.553009513	0.639390409	0.211227855	0.576972929	-1.44970353	0.018985205	1	DOWN
ENSRNOG00000017712	Cartpt	CART prepropeptide [Source:RGD Symbol;Acc:2272]	2:30125249-30127269:-	8	26	3	32	36	34	0.683805341	1.984572108	0.202022967	2.701985141	2.4120076	2.759337448	0.956800139	2.624443396	-1.455721978	0.021133723	1	DOWN
ENSRNOG00000000723	RT1-CE5	RT1 class I, locus CE5 [Source:RGD Symbol;Acc:1595868]	20:4892702-4896991:-	25	36	17	74	93	53	0.818192536	1.052062144	0.43832152	2.392283393	2.385634746	1.64678698	0.7695254	2.141568373	-1.476626886	0.000428357	0.676532954	DOWN
ENSRNOG00000051831	5_8S_rRNA	5.8S ribosomal RNA [Source:RFAM;Acc:RF00002]	1:11906441-11906593:-	10	2	1	16	14	9	4.692907849	0.838067593	0.369636655	7.417470029	5.150070746	4.01007038	1.966870699	5.525870385	-1.490299604	0.048055427	1	DOWN
ENSRNOG00000020936	Nradd	neurotrophin receptor associated death domain [Source:RGD Symbol;Acc:708524]	8:118890399-118893702:-	8	4	3	15	14	15	0.478265184	0.213529295	0.141298329	0.885864929	0.656087281	0.85143043	0.277697603	0.797794213	-1.522501937	0.0140609	1	DOWN
ENSRNOG00000048363	Dnah5	dynein, axonemal, heavy chain 5 [Source:RGD Symbol;Acc:1560828]	2:80948658-81143447:+	7	1	3	13	8	11	0.048282984	0.00615871	0.016301565	0.088571135	0.043249517	0.072032698	0.023581086	0.067951117	-1.526867071	0.049746046	1	DOWN
ENSRNOG00000032720	Rpl10l	ribosomal protein L10-like [Source:RGD Symbol;Acc:1305913]	6:88231611-88232252:-	20	24	7	16	109	36	2.236806545	2.396910014	0.616805391	1.76771482	9.555452222	3.822683913	1.750173984	5.048616985	-1.528389885	0.021491885	1	DOWN
ENSRNOG00000047367	Card14	caspase recruitment domain family, member 14 [Source:RGD Symbol;Acc:1591135]	10:108440950-108468310:+	12	1	2	14	20	13	0.287786679	0.021413551	0.037790543	0.331654858	0.375962402	0.296008127	0.115663591	0.334541795	-1.532251669	0.031853818	1	DOWN
ENSRNOG00000023688	Drd1	dopamine receptor D1 [Source:RGD Symbol;Acc:2518]	17:11101306-11103541:+	75	47	62	109	430	61	2.408437434	1.347728215	1.568548751	3.457596014	10.82322482	1.859778963	1.7749048	5.380199932	-1.59991814	0.010292959	1	DOWN
ENSRNOG00000036880	Arl5c	ADP-ribosylation factor-like 5C [Source:RGD Symbol;Acc:1563128]	10:85941176-85948080:-	8	4	4	14	24	14	0.277486225	0.123888253	0.109318729	0.479697896	0.652533898	0.461050229	0.170231069	0.531094008	-1.641472883	0.007689968	1	DOWN
ENSRNOG00000018752	Clcf1	cardiotrophin-like cytokine factor 1 [Source:RGD Symbol;Acc:1303171]	1:219468675-219472654:+	13	5	5	18	55	7	0.413559564	0.142029621	0.125318643	0.565659226	1.371483997	0.211440475	0.226969276	0.716194566	-1.657854554	0.030170273	1	DOWN
ENSRNOG00000008834	Dach1	dachshund family transcription factor 1 [Source:RGD Symbol;Acc:1592073]	15:82099159-82482009:-	8	9	10	15	68	8	0.360575321	0.362254615	0.355108822	0.667874312	2.402461877	0.342339482	0.359312919	1.137558557	-1.662628097	0.045117005	1	DOWN
ENSRNOG00000015184	Clic3	chloride intracellular channel 3 [Source:RGD Symbol;Acc:1307249]	3:2676296-2680565:+	7	4	0	18	7	11	0.160378387	0.081827914	0	0.407368498	0.125701673	0.239266236	0.080735434	0.257445469	-1.67299298	0.030069762	1	DOWN
ENSRNOG00000004679	Fign	fidgetin [Source:RGD Symbol;Acc:1308174]	3:49992397-50120392:-	14	4	6	23	30	27	0.297411755	0.075872392	0.100413783	0.482650958	0.499531295	0.544562812	0.15789931	0.508915021	-1.688419913	0.001899149	1	DOWN
ENSRNOG00000025757	Myh6	myosin, heavy chain 6, cardiac muscle, alpha [Source:RGD Symbol;Acc:62029]	15:33605654-33629699:-	5	14	9	25	42	23	0.059556644	0.148910494	0.084461504	0.294157299	0.392139969	0.260105299	0.097642881	0.315467522	-1.691904723	0.002841012	1	DOWN
ENSRNOG00000061047	AABR07017159.2	-	15:13968313-13974675:+	5	6	4	19	21	9	0.322558356	0.345673935	0.203315156	1.210819415	1.061913626	0.551249567	0.290515816	0.941327536	-1.696080092	0.011405521	1	DOWN
ENSRNOG00000024257	Irgc	immunity-related GTPase family, cinema [Source:RGD Symbol;Acc:1311107]	1:81291765-81295442:-	4	3	0	9	9	6	0.168368599	0.112741215	0	0.37420023	0.296896782	0.239758018	0.093703271	0.303618343	-1.696087636	0.028922501	1	DOWN
ENSRNOG00000049605	Zfp296	zinc finger protein 296 [Source:RGD Symbol;Acc:1595818]	1:80487938-80491039:+	4	3	0	6	6	12	0.212768022	0.142471491	0	0.315213472	0.250126376	0.605966191	0.118413171	0.390435346	-1.721254108	0.034744131	1	DOWN
ENSRNOG00000002937	Ren	renin [Source:RGD Symbol;Acc:3554]	13:50502724-50514151:-	5	2	3	7	20	8	0.210932697	0.075337451	0.099705812	0.29170818	0.661358068	0.320415273	0.128658654	0.42449384	-1.722195124	0.023132238	1	DOWN
ENSRNOG00000047393	Krt18	keratin 18, type I [Source:RGD Symbol;Acc:619935]	7:143629455-143633131:+	4	1	4	12	10	8	0.209815069	0.046831389	0.165295667	0.621734613	0.41109156	0.398354123	0.140647375	0.477060099	-1.762088398	0.032530421	1	DOWN
ENSRNOG00000008428	Drd2	dopamine receptor D2 [Source:RGD Symbol;Acc:2520]	8:53678777-53743642:+	61	48	80	67	601	49	1.540631154	1.082529883	1.591819521	1.671537967	11.89754465	1.174960043	1.40499352	4.914680888	-1.806534269	0.029930216	1	DOWN
ENSRNOG00000010600	Cysrt1	cysteine-rich tail protein 1 [Source:RGD Symbol;Acc:1560880]	3:2458295-2459385:-	2	4	2	10	16	4	0.188723278	0.336989072	0.148679217	0.932005803	1.183334682	0.358354222	0.224797189	0.824564902	-1.875009059	0.031378856	1	DOWN
ENSRNOG00000003790	Mael	maelstrom spermatogenic transposon silencer [Source:RGD Symbol;Acc:1309333]	13:84383670-84452181:-	4	4	6	18	10	21	0.143618415	0.128224342	0.169699293	0.638346437	0.281392173	0.715797563	0.147180683	0.545178724	-1.889140926	0.011471225	1	DOWN
ENSRNOG00000007748	Tex15	testis expressed 15 [Source:RGD Symbol;Acc:1311266]	16:62313263-62373253:-	9	6	11	35	56	8	0.068596145	0.040838031	0.066052312	0.263508643	0.334541749	0.057886296	0.058495496	0.218645562	-1.902196622	0.01176776	1	DOWN
ENSRNOG00000061511	AC095267.4	Protein LOC102552182 [Source:UniProtKB/TrEMBL;Acc:M0R3X9]	X:156153819-156155014:-	2	4	0	3	16	6	0.240566859	0.429562284	0	0.356397142	1.508404846	0.685137653	0.223376381	0.84997988	-1.927952044	0.033427143	1	DOWN
ENSRNOG00000053058	AABR07014885.1	-	14:35802251-35803339:-	3	1	0	6	6	5	0.525339112	0.156371148	0	1.037898019	0.823586847	0.831300501	0.227236753	0.897595122	-1.98186864	0.028459856	1	DOWN
ENSRNOG00000019301	Lipm	lipase, family member M [Source:RGD Symbol;Acc:1304912]	1:252409268-252428774:+	6	2	6	24	23	9	0.187246955	0.055725485	0.147500472	0.739812852	0.56256703	0.266640925	0.130157637	0.523006935	-2.006570109	0.004922868	1	DOWN
ENSRNOG00000047327	Gramd1c	GRAM domain containing 1C [Source:RGD Symbol;Acc:1305433]	11:62584959-62634802:+	1	3	4	4	18	10	0.075947747	0.203530701	0.239460073	0.30023093	1.072036574	0.721412425	0.172979507	0.697893309	-2.01240537	0.028174726	1	DOWN
ENSRNOG00000016978	LOC308990	hypothetical protein LOC308990 [Source:RGD Symbol;Acc:1564503]	1:198528635-198531201:+	7	3	5	14	24	24	0.233779472	0.089458843	0.131555431	0.461848672	0.628253567	0.760980798	0.151597915	0.617027679	-2.025085292	0.00101123	0.884152027	DOWN
ENSRNOG00000058482	AABR07026981.1	-	17:8299131-8299442:+	5	2	4	12	35	2	1.150664905	0.410975454	0.72528772	2.728059891	6.313487017	0.436921846	0.76230936	3.159489585	-2.051243015	0.03065522	1	DOWN
ENSRNOG00000001302	Adora2a	adenosine A2a receptor [Source:RGD Symbol;Acc:2049]	20:14265252-14282873:-	78	58	53	73	732	69	2.253784764	1.496505526	1.206509911	2.08358979	16.57847407	1.892882316	1.652266734	6.851648727	-2.052004582	0.004846954	1	DOWN
ENSRNOG00000019445	Msln	mesothelin [Source:RGD Symbol;Acc:69333]	10:15119663-15125408:-	7	10	11	64	12	31	0.230245472	0.293716799	0.285056725	2.079438089	0.309363818	0.968085143	0.269672999	1.11896235	-2.052878512	0.008835244	1	DOWN
ENSRNOG00000027480	Tmem116	transmembrane protein 116 [Source:RGD Symbol;Acc:1596066]	12:40557677-40590361:-	3	2	0	6	6	10	0.162068499	0.096481822	0	0.320194272	0.254078711	0.512968203	0.086183441	0.362413729	-2.072155009	0.013861857	1	DOWN
ENSRNOG00000005807	Ptpn7	protein tyrosine phosphatase, non-receptor type 7 [Source:RGD Symbol;Acc:708516]	13:51958834-51972777:+	3	3	6	8	44	3	0.048807849	0.043584073	0.076908811	0.128582927	0.561154906	0.046343437	0.056433578	0.245360424	-2.120276846	0.047096145	1	DOWN
ENSRNOG00000014166	Smoc2	SPARC related modular calcium binding 2 [Source:RGD Symbol;Acc:1306681]	1:56242346-56374120:+	8	2	6	47	11	9	0.12787099	0.028545045	0.07555623	0.742117386	0.13781451	0.136585211	0.077324088	0.338839036	-2.131610267	0.017850656	1	DOWN
ENSRNOG00000016421	Tyr	tyrosinase [Source:RGD Symbol;Acc:1589755]	1:151012598-151106802:-	2	2	1	3	11	9	0.047587281	0.042486528	0.018739035	0.070500031	0.205123519	0.203293826	0.036270948	0.159639125	-2.137927916	0.025776005	1	DOWN
ENSRNOG00000012315	Agmat	agmatine ureohydrolase (agmatinase) [Source:RGD Symbol;Acc:1308424]	5:160306727-160321066:+	5	0	0	7	17	2	0.24159317	0	0	0.334109907	0.643873572	0.091735946	0.080531057	0.356573142	-2.146580871	0.039553725	1	DOWN
ENSRNOG00000058329	Prrx2	paired related homeobox 2 [Source:RGD Symbol;Acc:1311471]	3:9681871-9718051:+	5	1	0	19	7	3	0.292589609	0.052251158	0	1.098322745	0.321066864	0.166677742	0.114946922	0.528689117	-2.201451789	0.025228265	1	DOWN
ENSRNOG00000019447	Ecel1	endothelin converting enzyme-like 1 [Source:RGD Symbol;Acc:61806]	9:94239006-94250809:-	9	21	8	35	131	22	0.08804418	0.183444103	0.061654424	0.338217292	1.004467115	0.20433094	0.111047569	0.515671782	-2.215275295	0.000928595	0.852497019	DOWN
ENSRNOG00000037299	Smpd5	sphingomyelin phosphodiesterase 5 [Source:RGD Symbol;Acc:2323312]	7:117351648-117354084:+	6	0	0	9	17	6	0.236603649	0	0	0.350568694	0.525423464	0.224616792	0.078867883	0.36686965	-2.217757739	0.008331335	1	DOWN
ENSRNOG00000056327	AABR07002010.1	-	1:64816762-64830953:-	1	1	1	6	6	2	0.03457159	0.030882549	0.027242008	0.204979859	0.162654435	0.065664555	0.030898715	0.14443295	-2.224781135	0.041792631	1	DOWN
ENSRNOG00000057822	Rn60_20_0058.5	-	20:3704208-3706631:+	2	4	2	19	14	5	0.178407969	0.318569793	0.140552651	1.674089451	0.978833322	0.423395286	0.212510138	1.025439353	-2.270638599	0.00613538	1	DOWN
ENSRNOG00000000384	Atoh7	atonal homolog 7 (Drosophila) [Source:RGD Symbol;Acc:1304957]	20:27082961-27083410:-	5	6	2	11	48	10	0.797794334	0.854966865	0.251433076	1.733790114	6.003311864	1.514966092	0.634731425	3.08402269	-2.280595203	0.002415347	1	DOWN
ENSRNOG00000015505	Mfap5	microfibrillar associated protein 5 [Source:RGD Symbol;Acc:1307919]	4:155313671-155336228:+	0	4	0	8	4	7	0	0.176495997	0	0.3905275	0.154930308	0.328438508	0.058831999	0.291298772	-2.307826658	0.02630289	1	DOWN
ENSRNOG00000026091	Slc10a4	solute carrier family 10, member 4 [Source:RGD Symbol;Acc:1309536]	14:37764839-37770059:-	5	5	3	11	54	7	0.273217238	0.243958032	0.129147102	0.593763738	2.312907874	0.363182003	0.215440791	1.089951205	-2.338900214	0.003949719	1	DOWN
ENSRNOG00000053850	Rdh5	retinol dehydrogenase 5 (11-cis/9-cis) [Source:RGD Symbol;Acc:1308849]	7:3335742-3342491:-	2	3	1	11	13	7	0.062172474	0.08326256	0.024482428	0.337751321	0.316718463	0.206589243	0.056639154	0.287019676	-2.341278023	0.003783086	1	DOWN
ENSRNOG00000046214	Cyp27b1	cytochrome P450, family 27, subfamily b, polypeptide 1 [Source:RGD Symbol;Acc:69192]	7:70335061-70340005:+	0	2	2	7	4	8	0	0.042727205	0.037702394	0.165440627	0.075012908	0.181721691	0.026809866	0.140725076	-2.392043494	0.036511684	1	DOWN
ENSRNOG00000019412	Rhbg	Rh family, B glycoprotein [Source:RGD Symbol;Acc:727813]	2:187610092-187623207:-	3	0	0	4	6	8	0.085539728	0	0	0.112676024	0.134102703	0.216579347	0.028513243	0.154452691	-2.437460982	0.012239227	1	DOWN
ENSRNOG00000000065	Pde6b	phosphodiesterase 6B, cGMP-specific, rod, beta [Source:RGD Symbol;Acc:1311039]	14:2328750-2371883:-	1	6	3	27	17	8	0.025891277	0.138793322	0.061219081	0.690865247	0.345164548	0.196734053	0.075301227	0.410921283	-2.448116778	0.001952303	1	DOWN
ENSRNOG00000017156	Ankle1	ankyrin repeat and LEM domain containing 1 [Source:RGD Symbol;Acc:1308184]	16:19800463-19803796:+	1	1	0	5	6	1	0.044633471	0.039870753	0	0.220564281	0.209994159	0.042409187	0.028168075	0.157655876	-2.48464608	0.045825516	1	DOWN
ENSRNOG00000003800	Rgs9	regulator of G-protein signaling 9 [Source:RGD Symbol;Acc:3572]	10:97509971-97582188:-	114	37	92	107	1385	66	3.378272837	0.979090596	2.147905958	3.132185892	32.17040625	1.856912491	2.168423131	12.38650154	-2.514050562	0.004947646	1	DOWN
ENSRNOG00000036675	Btbd16	BTB (POZ) domain containing 16 [Source:RGD Symbol;Acc:1311454]	1:201337416-201391252:+	2	0	0	5	6	2	0.075748109	0	0	0.187060846	0.178096312	0.071898532	0.02524937	0.14568523	-2.528535339	0.028763788	1	DOWN
ENSRNOG00000060949	Anxa8	Annexin A8 [Source:UniProtKB/Swiss-Prot;Acc:Q4FZU6]	16:10417185-10432393:+	2	1	2	19	8	1	0.074452263	0.033235962	0.058654683	0.698622088	0.233399417	0.035351982	0.055447636	0.322457829	-2.539912639	0.03562955	1	DOWN
ENSRNOG00000002947	Dpt	dermatopontin [Source:RGD Symbol;Acc:1307176]	13:83073544-83102401:+	10	10	11	58	71	51	0.147315326	0.131551861	0.127673129	0.844028898	0.819851677	0.713321916	0.135513439	0.79240083	-2.547794461	7.78E-09	7.14E-05	DOWN
ENSRNOG00000030180	Lrrc10b	leucine rich repeat containing 10B [Source:RGD Symbol;Acc:1564983]	1:226500692-226501920:-	30	11	9	17	316	12	1.752743593	0.573877904	0.414266839	0.981077086	14.47090171	0.665626003	0.913629445	5.372534932	-2.555921905	0.007936179	1	DOWN
ENSRNOG00000018346	Agtr1a	angiotensin II receptor, type 1a [Source:RGD Symbol;Acc:2070]	17:35907108-35958077:-	1	1	0	6	2	4	0.03287706	0.029368837	0	0.194932747	0.051560636	0.124923299	0.020748632	0.123805561	-2.576987984	0.04619505	1	DOWN
ENSRNOG00000009204	Il17re	interleukin 17 receptor E [Source:RGD Symbol;Acc:735148]	4:145413230-145426603:+	3	1	0	15	9	2	0.069863456	0.020795385	0	0.345093668	0.164289948	0.044216548	0.030219614	0.184533388	-2.610324749	0.01011189	1	DOWN
ENSRNOG00000027645	Syndig1l	synapse differentiation inducing 1-like [Source:RGD Symbol;Acc:1589004]	6:108393628-108415093:-	32	15	29	15	517	17	1.3033127	0.545515954	0.930522208	0.6034735	16.50433507	0.657338379	0.926450287	5.921715649	-2.676229747	0.011528589	1	DOWN
ENSRNOG00000026592	Rhbdl2	rhomboid, veinlet-like 2 (Drosophila) [Source:RGD Symbol;Acc:1308295]	5:141491223-141507892:+	1	2	1	13	7	6	0.0737622	0.131782468	0.058123749	0.947611007	0.404880824	0.420377368	0.087889473	0.5909564	-2.749289416	0.005083138	1	DOWN
ENSRNOG00000026797	Slc9c2	solute carrier family 9, member C2 (putative) [Source:RGD Symbol;Acc:1565820]	13:79000037-79079429:+	1	1	0	2	3	9	0.016931026	0.015124362	0	0.033455994	0.039829041	0.144737147	0.01068513	0.072674061	-2.765836128	0.032487954	1	DOWN
ENSRNOG00000005888	Fsip1	fibrous sheath interacting protein 1 [Source:RGD Symbol;Acc:1306874]	3:109969152-110021149:-	0	2	0	6	3	5	0	0.077150627	0	0.256039824	0.101585622	0.205074131	0.025716876	0.187566526	-2.866615095	0.020403462	1	DOWN
ENSRNOG00000049580	Gpr6	G protein-coupled receptor 6 [Source:RGD Symbol;Acc:70939]	20:45813169-45815940:-	11	11	5	15	209	18	0.353090163	0.315286519	0.12643906	0.475602941	5.258245303	0.548538908	0.264938581	2.094129051	-2.9826205	0.000591623	0.687237142	DOWN
ENSRNOG00000003959	Rgs18	regulator of G-protein signaling 18 [Source:RGD Symbol;Acc:1306522]	13:61565483-61591139:-	1	4	3	16	37	11	0.101370934	0.362215655	0.239688266	1.602927845	2.941193246	1.059124836	0.234424952	1.867748643	-2.994102274	3.95E-05	0.181373159	DOWN
ENSRNOG00000057404	Slc47a1	solute carrier family 47 (multidrug and toxin extrusion), member 1 [Source:RGD Symbol;Acc:1311123]	10:47632192-47666921:-	5	3	2	46	9	23	0.183729504	0.098432197	0.05790424	1.669764828	0.259214898	0.802412867	0.113355313	0.910464198	-3.005750269	0.000160648	0.421378517	DOWN
ENSRNOG00000055672	Gpx2	glutathione peroxidase 2 [Source:RGD Symbol;Acc:727780]	6:99839960-99843245:-	1	1	1	9	7	8	0.071271719	0.063666505	0.056161279	0.633947956	0.391210568	0.541555903	0.063699835	0.522238142	-3.035346301	0.002987607	1	DOWN
ENSRNOG00000019615	Colq	collagen-like tail subunit (single strand of homotrimer) of asymmetric acetylcholinesterase [Source:RGD Symbol;Acc:2377]	16:7627603-7681576:-	1	0	0	0	8	3	0.052463904	0	0	0	0.329113652	0.149498238	0.017487968	0.159537297	-3.189459159	0.042772083	1	DOWN
ENSRNOG00000057101	AABR07050652.1	-	5:172773313-172778518:-	1	0	0	3	6	2	0.064138178	0	0	0.190142175	0.301761043	0.121822713	0.021379393	0.20457531	-3.258339269	0.022075091	1	DOWN
ENSRNOG00000011642	Tfap2d	transcription factor AP-2 delta [Source:RGD Symbol;Acc:1304864]	9:25304876-25365151:+	1	1	0	7	15	1	0.05773984	0.051578577	0	0.399426647	0.679194898	0.054862408	0.036439472	0.377827985	-3.374155593	0.003920507	1	DOWN
ENSRNOG00000051704	Zfp185	zinc finger protein 185 [Source:MGI Symbol;Acc:MGI:108095]	X:152999016-153031444:+	1	0	0	3	4	5	0.049531139	0	0	0.146838574	0.155357997	0.235219603	0.01651038	0.179138725	-3.439632029	0.013256717	1	DOWN
ENSRNOG00000019216	Il12rb1	interleukin 12 receptor, beta 1 [Source:RGD Symbol;Acc:620025]	16:20371338-20383337:-	0	1	0	6	5	0	0	0.028918435	0	0.191943251	0.126924751	0	0.009639478	0.106289334	-3.462897937	0.038645091	1	DOWN
ENSRNOG00000039928	AABR07020786.1	Uncharacterized protein [Source:UniProtKB/TrEMBL;Acc:M0R9Y6]	13:40300039-40301120:+	0	1	0	3	4	4	0	0.071235745	0	0.236410104	0.250126376	0.303008403	0.023745248	0.263181628	-3.470348022	0.02074665	1	DOWN
ENSRNOG00000011483	S100a9	S100 calcium binding protein A9 [Source:RGD Symbol;Acc:620267]	2:190097554-190100276:-	0	2	0	7	7	8	0	0.242849132	0	0.940316899	0.746115609	1.032853778	0.080949711	0.906428762	-3.48509581	0.000846473	0.818005102	DOWN
ENSRNOG00000009556	Prokr1	prokineticin receptor 1 [Source:RGD Symbol;Acc:708443]	4:119375778-119386590:-	0	0	1	4	3	3	0	0	0.018726625	0.093946433	0.05590573	0.067719732	0.006242208	0.072523965	-3.538329367	0.034920287	1	DOWN
ENSRNOG00000006776	Smyd1	SET and MYND domain containing 1 [Source:RGD Symbol;Acc:1305105]	4:99074535-99125111:-	1	2	0	8	28	3	0.033443905	0.059750392	0	0.26441587	0.734323815	0.095299902	0.031064766	0.364679862	-3.55327945	0.000598867	0.687237142	DOWN
ENSRNOG00000002149	Nkx6-1	NK6 homeobox 1 [Source:RGD Symbol;Acc:69318]	14:9555264-9562189:+	1	0	0	4	8	2	0.022337573	0	0	0.088303215	0.140126821	0.042427518	0.007445858	0.090285851	-3.599989999	0.009304402	1	DOWN
ENSRNOG00000005498	Gcg	glucagon [Source:RGD Symbol;Acc:2668]	3:48442635-48451650:-	1	0	0	5	2	6	0.068223024	0	0	0.337136277	0.106993222	0.388809105	0.022741008	0.277646201	-3.609879553	0.011180379	1	DOWN
ENSRNOG00000048636	Il2rb	interleukin 2 receptor, beta [Source:RGD Symbol;Acc:2896]	7:119701251-119716238:-	1	0	0	3	9	4	0.01626714	0	0	0.048225089	0.114801884	0.061810418	0.00542238	0.074945797	-3.788849459	0.003512828	1	DOWN
ENSRNOG00000018427	Lhx3	LIM homeobox 3 [Source:RGD Symbol;Acc:71078]	3:3654755-3661810:-	1	0	0	4	9	3	0.055335868	0	0	0.218749598	0.390521134	0.157682027	0.018445289	0.25565092	-3.792850888	0.003437691	1	DOWN
ENSRNOG00000017525	Epha1	Eph receptor A1 [Source:RGD Symbol;Acc:1304680]	4:71749242-71763679:-	1	0	0	1	8	7	0.022096866	0	0	0.021843945	0.138616834	0.146927695	0.007365622	0.102462825	-3.798149393	0.004513775	1	DOWN
ENSRNOG00000020105	Klhl30	kelch-like family member 30 [Source:RGD Symbol;Acc:1309644]	9:98490608-98500867:+	0	1	0	5	10	3	0	0.02362276	0	0.130680679	0.207363429	0.075355044	0.007874253	0.137799717	-4.129285984	0.001408056	0.994358595	DOWN
ENSRNOG00000057031	Six3	SIX homeobox 3 [Source:RGD Symbol;Acc:620909]	6:8886591-8889925:+	0	1	1	3	36	0	0	0.025063398	0.022108838	0.08317791	0.79205879	0	0.015724079	0.291745567	-4.213663348	0.008173142	1	DOWN
ENSRNOG00000037712	Mfsd6l	major facilitator superfamily domain containing 6-like [Source:RGD Symbol;Acc:1307767]	10:55138633-55140726:+	0	0	1	10	9	2	0	0	0.027007836	0.33870889	0.241884389	0.065100103	0.009002612	0.215231128	-4.579399297	0.00272932	1	DOWN
ENSRNOG00000013887	Adra2b	adrenoceptor alpha 2B [Source:RGD Symbol;Acc:2057]	3:119805941-119809987:+	1	0	0	9	19	4	0.017734277	0	0	0.157742919	0.264233506	0.067385116	0.005911426	0.163120513	-4.786288261	2.44E-05	0.149332599	DOWN
ENSRNOG00000010906	Ccl5	chemokine (C-C motif) ligand 5 [Source:RGD Symbol;Acc:69069]	10:70739800-70744315:-	0	0	1	11	11	5	0	0	0.103769556	1.431569819	1.135895009	0.625382028	0.034589852	1.064282285	-4.943388199	0.000185814	0.426465447	DOWN
