# Supplementary material for: A rat Satb1 truncation causes neurodevelopmental abnormalities recapitulating the symptoms of patients with SATB1 mutations
Source: Acta Pharmacol Sin. 2025 Jun 26;46(12):3163–76. doi: 10.1038/s41401-025-01588-6 (PMC12644705; doi:10.1038/s41401-025-01588-6)
Supplement: Supplementary file 3 — Supplementary file: Table S3 [file 41401_2025_1588_MOESM3_ESM.xlsx]

## Sheet: 前15个
15_Summary	GO Biological Processes	GO:0014016	Neuroblast differentiation	-2.88596	-0.506419	65036,78974,81524	Bche,Six3,Nfix	3/-	2.88596
14_Summary	GO Biological Processes	GO:2000177	Regulation of neural precursor cell proliferation	-2.92914	-0.507827	24318,25509,78974,79218,117029,246294,259248,311332,362481,680419	Drd2,Pax6,Six3,Gng5,Ccr5,Optn,Slc16a2,Dll4,Tox,Rsu1	10/-	2.92914
13_Summary	GO Biological Processes	GO:0001568	Blood vessel development	-3.01484	-0.526909	24174,24180,24942,25509,29344,64345,84475,113931,114110,116464,161452,289515,295490,296201,311332,312279,312566,313024,313121,361103,444983,499022,499497,502935,690918,24553,116640,140586,300128,304037,307810,360891,500200	Adra2b,Agtr1a,Chm,Pax6,Zfp36l1,Hif3a,Cxcr3,Prrx2,Flt4,Ncoa6,Lef1,Epgn,Emcn,Ovol2,Dll4,Epha1,Adamts9,Wasf2,Map3k7,Zmiz1,Apold1,Qki,Mef2c,Eya1,Tmem215,Met,Tnc,Sox9,Celsr1,Arl13b,Esrp2,Enah,Atoh8	33/-	3.01484
12_Summary	GO Biological Processes	GO:0007610	Behavior	-3.0933	-0.574582	24180,24316,24318,24483,24553,24715,24922,25369,25509,29131,29237,29360,63882,65036,78974,81524,170899,171143,295649,299609,300128,304419,305309,305719,306055,306096,309860,310392,360616,362166,362342,499497,680172	Agtr1a,Drd1,Drd2,Igf2,Met,Ren,Gabrb3,Adora2a,Pax6,Cartpt,Penk,Selenop,Asic4,Bche,Six3,Nfix,Kcnk2,Trpm4,Fign,Abca7,Celsr1,Auts2,Slc10a4,Fezf2,Pcdh17,Dach1,Sobp,Slc7a11,Ppp1r1b,Phf21a,Hipk2,Mef2c,Mbd2	33/-	3.0933
11_Summary	GO Biological Processes	GO:0046883	Regulation of hormone secretion	-3.2683	-0.605435	24180,24318,24715,24952,25353,25668,29131,29200,59295,60447,65193,81780,114700,116464,171143,288562,303443,498982,680931,25599,94195,25369,25555,29643,84589,116647,295347,309607,499497,24254,24483,24856,259248,294103,679784	Agtr1a,Drd2,Ren,Gcg,Spp1,Cd38,Cartpt,Inhba,Nucb2,Clock,Nkx6-1,Ccl5,Cyp27b1,Ncoa6,Trpm4,Tfr2,Stxbp4,Myb,Bmp8a,Cd74,S100a9,Adora2a,Sstr4,Sv2c,Rab9a,Nlgn1,Rap1a,RT1-CE5,Mef2c,Cel,Igf2,Ttr,Slc16a2,Papss2,Slc17a4	35/-	3.2683
10_Summary	GO Biological Processes	GO:0043410	Positive regulation of MAPK cascade	-3.34642	-0.621643	24174,24318,24483,24553,24952,25555,25599,29131,29200,60589,81762,114110,117038,286993,289515,295338,295347,299609,313121,362342,497886,499497,500047,502902,24715,171114	Adra2b,Drd2,Igf2,Met,Gcg,Sstr4,Cd74,Cartpt,Inhba,Epha8,Rock1,Flt4,Mt3,Taok1,Epgn,Ptpn22,Rap1a,Abca7,Map3k7,Hipk2,C1qtnf2,Mef2c,Wnt16,Clec7a,Ren,Ndrg2	26/-	3.34642
9_Summary	GO Biological Processes	GO:0019229	Regulation of vasoconstriction	-3.38891	-0.648347	24174,24180,24316,25668,26195,26198,114099,171143,500943,25369,81762	Adra2b,Agtr1a,Drd1,Cd38,COX1,COX2,Cysltr1,Trpm4,Arhgap42,Adora2a,Rock1	11/-	3.38891
8_Summary	GO Biological Processes	GO:0051251	Positive regulation of lymphocyte activation	-3.46951	-0.711007	24483,24974,25599,25668,81780,161452,171333,289257,295338,298342,361103,362481,362844,365395,414819,499337,499497,502902,498982,24471,25369,29344,85384,170637,25353,81762,117029,292401,307171,312279,313365,680419,25119,245962,311332,316164,680844	Igf2,RT1-A2,Cd74,Cd38,Ccl5,Lef1,Il12rb1,Spta1,Ptpn22,Nkap,Zmiz1,Tox,Brd4,Clcf1,RT1-CE16,Dock8,Mef2c,Clec7a,Myb,Hspb1,Adora2a,Zfp36l1,Sos2,Samsn1,Spp1,Rock1,Ccr5,Smoc2,Apbb1ip,Epha1,Ift74,Rsu1,Mr1,Cd48,Dll4,Treml2	36/-	3.46951
7_Summary	GO Biological Processes	GO:0021953	Central nervous system neuron differentiation	-3.78111	-0.813299	24316,24318,24553,25509,29200,65193,81524,84407,170671,286993,305719,311332,360243,361103,362481,161452	Drd1,Drd2,Met,Pax6,Inhba,Nkx6-1,Nfix,Cdh11,Lhx3,Taok1,Fezf2,Dll4,Top2a,Zmiz1,Tox,Lef1	16/-	3.78111
6_Summary	GO Biological Processes	GO:0033273	Response to vitamin	-3.8315	-0.813299	24248,24522,25353,25611,26192,29237,65036,79252,81780,114700,116640,308800,361945,499497	Cat,Zfp354a,Spp1,Otc,CYTB,Penk,Bche,Adamts1,Ccl5,Cyp27b1,Tnc,Tyr,Postn,Mef2c	14/-	3.8315
5_Summary	GO Biological Processes	GO:2000566	Positive regulation of CD8-positive, alpha-beta T cell proliferation	-3.92763	-0.813299	24974,295338,414819,24483,24973,309607,414792,316164,362481,25119,171333,313121,362844,365395,502902,170637,171143,499497,25599,117029,24967	RT1-A2,Ptpn22,RT1-CE16,Igf2,RT1-A1,RT1-CE5,RT1-CE10,Tox,Mr1,Il12rb1,Map3k7,Brd4,Clcf1,Clec7a,Samsn1,Trpm4,Mef2c,Cd74,Ccr5,Psmb9	20/-	3.92763
3_Summary	GO Biological Processes	GO:0021780	Glial cell fate specification	-4.49172	-1.16489	25492,25509,81524,140586,170671,305719,311332,365564,502935,114700,161452,296201,500200,24316,25369,94195	Nfia,Pax6,Nfix,Sox9,Lhx3,Fezf2,Dll4,Atoh7,Eya1,Cyp27b1,Lef1,Ovol2,Atoh8,Drd1,Adora2a,S100a9	16/-	4.49172
4_Summary	GO Biological Processes	GO:0021830	Interneuron migration from the subpallium to the cortex	-4.49172	-1.16489	24316,24318,304037,305719,24483,26201,29190,29237,65193,310392,360616,29200,25369,116647,499497,362481,161452	Drd1,Drd2,Arl13b,Fezf2,Igf2,ND4,Pdyn,Penk,Nkx6-1,Slc7a11,Ppp1r1b,Inhba,Adora2a,Nlgn1,Mef2c,Tox,Lef1	17/-	4.49172
2_Summary	GO Biological Processes	GO:0120316	Sperm flagellum assembly	-5.23706	-1.50576	298524,311496,313149,363093,363782,365476,366347,373066,679641,24553,117250,291944,292017,294854,314416,690746,100361506,24471,25677,171304,313365,81762,81780,304037,313024,314787,315655,682937,83685,25165,60447,64576,117526,140586,170956,171048,290803,299106,303236,314205,364039,365511,499022,679805,680931,498278	Dnali1,Cfap61,Cfap221,Mns1,Cfap44,Cfap43,Cfap206,Ift81,Cfap57,Met,Dnah6,Ttc29,Hydin,Dnah5,Ak7,Spag17,Armc3,Hspb1,Mak,Kif11,Ift74,Rock1,Ccl5,Arl13b,Wasf2,Cep290,Rdx,Wasf3,Capn6,Zfp386,Clock,Ptprv,Tbp,Sox9,Ythdc1,Tspan8,Tex15,Rpl10l,Odf4,Arid4a,Mael,Zfp296,Qki,Mei4,Bmp8a,Cfap126	46/-	5.23706
1_Summary	GO Biological Processes	GO:0015990	Electron transport coupled proton transport	-5.86108	-1.68915	26192,26195,26201,26202,26193,26194,26196,26197,26198,26200,24248,24316,24318,24522,25668,29200,29237,29344,64345,114099,117038,170899,311332,313121,361945,444983,498982,363633,83612,360539,364029,299008,690871	CYTB,COX1,ND4,ND5,ND1,ND2,ATP8,ATP6,COX2,ND4L,Cat,Drd1,Drd2,Zfp354a,Cd38,Inhba,Penk,Zfp36l1,Hif3a,Cysltr1,Mt3,Kcnk2,Dll4,Map3k7,Postn,Apold1,Myb,Polr2a,Slc32a1,Slc47a1,Slc9c2,Nubpl,Ndufaf8	33/-	5.86108
