# Supplementary material for: A rat Satb1 truncation causes neurodevelopmental abnormalities recapitulating the symptoms of patients with SATB1 mutations
Source: Acta Pharmacol Sin. 2025 Jun 26;46(12):3163–76. doi: 10.1038/s41401-025-01588-6 (PMC12644705; doi:10.1038/s41401-025-01588-6)
Supplement: Supplementary file 4 — Supplementary file: Table S4 [file 41401_2025_1588_MOESM4_ESM.xlsx]

## Sheet: orthologs
DEGs	human orthologs
Zrsr2	zrsr2
Zmym5	zmym5
Zmiz1	zmiz1
Zfp62	zfp62
Zfp36l1	zfp36l1
Zbp1	zbp1
Zbbx	zbbx
Ythdc1	ythdc1
Wnt16	wnt16
Wasf3	wasf3
Wasf2	wasf2
Wac	wac
Vps37a	vps37a
Upf3b	upf3b
Ube2d1	ube2d1
Tyr	tyr
Txlng	txlng
Ttr	ttr
Ttc29	ttc29
Tspan8	tspan8
Tspan18	tspan18
Trpm4	trpm4
Trim54	trim54
Trhr	trhr
Treml2	treml2
Tp53bp2	tp53bp2
Tox	tox
Top2a	top2a
Tnnt3	tnnt3
Tnc	tnc
Tmem45b	tmem45b
Tmem177	tmem177
Tmem158	tmem158
Tmem116	tmem116
Tmeff1	tmeff1
Tinag	tinag
Thoc2	thoc2
Tgm3	tgm3
Tfr2	tfr2
Tfap2d	tfap2d
Tex26	tex26
Tex15	tex15
Tcerg1	tcerg1
Tbp	tbp
Taok1	taok1
Tagap	tagap
Taf15	taf15
Tab3	tab3
Sytl1	sytl1
Syndig1l	syndig1l
Sv2c	sv2c
Stxbp4	stxbp4
Stk33	stk33
Sstr4	sstr4
Ssc5d	ssc5d
Ssb	ssb
Srek1	srek1
Spta1	spta1
Spp1	spp1
Spag17	spag17
Sox9	sox9
Sos2	sos2
Sobp	sobp
Smyd1	smyd1
Smoc2	smoc2
Smc4	smc4
Sltm	sltm
Slk	slk
Slc9c2	slc9c2
Slc7a11	slc7a11
Slc47a1	slc47a1
Slc32a1	slc32a1
Slc17a4	slc17a4
Slc16a2	slc16a2
Slc10a6	slc10a6
Slc10a4	slc10a4
Six3	six3
Scn4b	scn4b
Scaf4	scaf4
Sass6	sass6
Samsn1	samsn1
S100a9	s100a9
Rsu1	rsu1
Rsph10b	rsph10b
Rpl23	rpl23
Rpl10l	rpl10l
Rock1	rock1
Rhbg	rhbg
Rhbdl2	rhbdl2
Rgs9	rgs9
Rgs18	rgs18
Rgs13	rgs13
Ren	ren
Rdx	rdx
Rbm27	rbm27
Rbbp6	rbbp6
Rasl11a	rasl11a
Raph1	raph1
Rap1a	rap1a
Rab9a	rab9a
Qser1	qser1
Qdpr	qdpr
Pvalb	pvalb
Ptpn7	ptpn7
Ptpn22	ptpn22
Ptbp3	ptbp3
Psmb9	psmb9
Psd3	psd3
Prss22	prss22
Prrx2	prrx2
Prr36	prr36
Prph	prph
Prpf39	prpf39
Ppp2r5c	ppp2r5c
Ppp1r13l	ppp1r13l
Ppig	ppig
Ppfibp2	ppfibp2
Pou6f2	pou6f2
Postn	postn
Polr3k	polr3k
Polr2a	polr2a
Pnn	pnn
Pik3ip1	pik3ip1
Pigv	pigv
Phf3	phf3
Phf21a	phf21a
Phc3	phc3
Penk	penk
Pdyn	pdyn
Pdk4	pdk4
Pde6b	pde6b
Pcdh17	pcdh17
Pcdh11x	pcdh11x
Pax6	pax6
Parm1	parm1
Papss2	papss2
Ovol2	ovol2
Otc	otc
Optn	optn
Omg	omg
Nudt14	nudt14
Nucb2	nucb2
Nubpl	nubpl
Nsrp1	nsrp1
Nlgn1	nlgn1
Nkx6-1	nkx6-1
Nkap	nkap
Nkain2	nkain2
Nfix	nfix
Nfia	nfia
Neu2	neu2
Necab1	necab1
Ndrg2	ndrg2
Ncoa6	ncoa6
Myh6	myh6
Myb	myb
Mt-nd5	mt-nd5
Mt-nd4l	mt-nd4l
Mt-nd4	mt-nd4
Mt-nd2	mt-nd2
Mt-nd1	mt-nd1
Mt-co2	mt-co2
Mt-co1	mt-co1
Mt-atp8	mt-atp8
Mt-atp6	mt-atp6
Mt3	mt3
Msln	msln
Msc	msc
Mr1	mr1
Mns1	mns1
Mllt3	mllt3
Mfsd6l	mfsd6l
Mfap5	mfap5
Met	met
Mei4	mei4
Mef2c	mef2c
Mbnl2	mbnl2
Mbd2	mbd2
Mapk12	mapk12
Map3k7	map3k7
Maml2	maml2
Mak	mak
Mael	mael
Lrrd1	lrrd1
Lrrc74b	lrrc74b
Lrrc38	lrrc38
Lrrc10b	lrrc10b
Lrif1	lrif1
Lipm	lipm
Lhx3	lhx3
Lef1	lef1
Ldb2	ldb2
Krt18	krt18
Kmt2e	kmt2e
Klhl30	klhl30
Klhl14	klhl14
Kif11	kif11
Kcnv2	kcnv2
Kcnk2	kcnk2
Kcnip4	kcnip4
Kcnab3	kcnab3
Jmjd4	jmjd4
Irgc	irgc
Irf6	irf6
Irf2	irf2
Ints6	ints6
Inhba	inhba
Il2rb	il2rb
Il22ra2	il22ra2
Il17re	il17re
Il12rb1	il12rb1
Igsf10	igsf10
Igf2	igf2
Ift81	ift81
Ift74	ift74
Hydin	hydin
Hspb1	hspb1
Hspa1l	hspa1l
Hr	hr
Hpdl	hpdl
Hmgn5	hmgn5
Hivep3	hivep3
Hif3a	hif3a
Hhatl	hhatl
Hfm1	hfm1
Herc6	herc6
Hdc	hdc
Gramd1c	gramd1c
Gpx2	gpx2
Gpr6	gpr6
Gpr22	gpr22
Golim4	golim4
Gng5	gng5
Gnb4	gnb4
Glyctk	glyctk
Gipc2	gipc2
Ghdc	ghdc
Gcg	gcg
Gas2l3	gas2l3
Gabrb3	gabrb3
Gabpb2	gabpb2
Fsip1	fsip1
Frem3	frem3
Flywch2	flywch2
Flt4	flt4
Filip1l	filip1l
Fign	fign
Fhad1	fhad1
Fezf2	fezf2
Fblim1	fblim1
Fam210a	fam210a
Fam167a	fam167a
Fam133b	fam133b
Fam107a	fam107a
Fads2	fads2
Eya1	eya1
Exosc5	exosc5
Evi2b	evi2b
Esyt1	esyt1
Esrp2	esrp2
Esf1	esf1
Epn3	epn3
Epha8	epha8
Epha1	epha1
Epgn	epgn
Entpd3	entpd3
Enah	enah
Emcn	emcn
Eif3j	eif3j
Efhb	efhb
Ecel1	ecel1
Ebf2	ebf2
Ears2	ears2
Dusp18	dusp18
Drd2	drd2
Drd1	drd1
Dpt	dpt
Dock8	dock8
Dnali1	dnali1
Dnah6	dnah6
Dnah5	dnah5
Dll4	dll4
Dhrs11	dhrs11
Dek	dek
Dach1	dach1
Cysrt1	cysrt1
Cysltr1	cysltr1
Cyp27b1	cyp27b1
Cybrd1	cybrd1
Cxcr3	cxcr3
Cxcl9	cxcl9
Ctdspl2	ctdspl2
Csrp2	csrp2
Crybb1	crybb1
Cpne8	cpne8
Colq	colq
Cnot4	cnot4
Cnn1	cnn1
Clspn	clspn
Clock	clock
Clic6	clic6
Clic3	clic3
Clec7a	clec7a
Clcf1	clcf1
Ckap2	ckap2
Chst13	chst13
Chm	chm
Chadl	chadl
Cfap57	cfap57
Cfap44	cfap44
Cfap43	cfap43
Cfap221	cfap221
Cfap126	cfap126
Cep290	cep290
Cenpf	cenpf
Cenpc	cenpc
Celsr1	celsr1
Cel	cel
Cdt1	cdt1
Cdh11	cdh11
Cd74	cd74
Cd53	cd53
Cd48	cd48
Cd38	cd38
Ccs	ccs
Ccr5	ccr5
Ccnk	ccnk
Ccl24	ccl24
Ccdc50	ccdc50
Ccdc153	ccdc153
Ccdc117	ccdc117
Ccdc112	ccdc112
Ccar1	ccar1
Cbx8	cbx8
Cbll1	cbll1
Cat	cat
Cartpt	cartpt
Card14	card14
Capn6	capn6
Cacybp	cacybp
Cacng4	cacng4
C1qtnf2	c1qtnf2
Btbd16	btbd16
Brd4	brd4
Brat1	brat1
Bok	bok
Bean1	bean1
Bche	bche
Bag3	bag3
B4galt7	b4galt7
Auts2	auts2
Atoh8	atoh8
Atoh7	atoh7
Asxl3	asxl3
Asphd2	asphd2
Asic4	asic4
Armc3	armc3
Arl5c	arl5c
Arl13b	arl13b
Arid5b	arid5b
Arid4a	arid4a
Arhgef37	arhgef37
Arhgap9	arhgap9
Arhgap42	arhgap42
Apold1	apold1
Apbb1ip	apbb1ip
Anxa8	anxa8
Ankle1	ankle1
Alg1	alg1
Ak9	ak9
Ak7	ak7
Agpat2	agpat2
Agmat	agmat
Adra2b	adra2b
Adora2a	adora2a
Adgrl4	adgrl4
Adamts9	adamts9
Adamts1	adamts1
Accsl	accsl
Abhd1	abhd1
Abcd4	abcd4
Abca7	abca7
Zfp945	znf34
Zfp9	znf25
Zfp804b	znf804b
Zfp583	znf583
Zfp385b	znf385b
Zfp362	znf362
Zfp354a	znf354a
Zfp296	znf296
Zfp292	znf292
Zfp185	znf185
Zfp182	znf182
RT1-CE16	hla-a
RT1-A2	hla-c
RT1-A1	hla-b
RGD1566085	pdxk
RGD1561694	hmgb2
RGD1311745	kiaa1143
RGD1311595	brd10
Rbm25l1	rbm25
Ppp1r32	saxo4
MGC94207	c8orf82
LOC686074	rpl35
LOC682102	c1orf94
LOC102551819	utp14c
Agtr1a	agtr1
AC239701.1	med14
AC129365.1	mcm4
AABR07026002.1	c8orf48
AABR07015180.1	lin9

## Sheet: DEX-ID
DEGs	ID	OVERLAP-id
zrsr2	adra2b	adra2b
zmym5	kif11	kif11
zmiz1	mef2c	mef2c
zfp62	mt-co1	mt-co1
zfp36l1	mt-co2	mt-co2
zbp1	mt-nd5	mt-nd5
zbbx	abcd4	abcd4
ythdc1	agpat2	agpat2
wnt16	alg1	alg1
wasf3	arl13b	arl13b
wasf2	auts2	auts2
wac	b4galt7	b4galt7
vps37a	cep290	cep290
upf3b	gabrb3	gabrb3
ube2d1	mt-atp6	mt-atp6
tyr	pax6	pax6
txlng	pigv	pigv
ttr	six3	six3
ttc29	slc16a2	slc16a2
tspan8	sobp	sobp
tspan18	upf3b	upf3b
trpm4	ntrk1
trim54	ascl1
trhr	reln
treml2	abcc9
tp53bp2	abcd1
tox	abhd5
top2a	acad9
tnnt3	acbd6
tnc	aco2
tmem45b	acox1
tmem177	acsf3
tmem158	acsl4
tmem116	actb
tmeff1	actg1
tinag	acvr1
thoc2	adar
tgm3	adck3
tfr2	adk
tfap2d	adnp
tex26	adsl
tex15	aff2
tcerg1	aga
tbp	agtr2
taok1	ahcy
tagap	ahi1
taf15	aifm1
tab3	aimp1
sytl1	ak1
syndig1l	akt3
sv2c	aldh18a1
stxbp4	aldh3a2
stk33	aldh5a1
sstr4	alg12
ssc5d	alg13
ssb	alg2
srek1	alg3
spta1	alg6
spp1	alg9
spag17	amt
sox9	ank3
sos2	ankh
sobp	ankrd11
smyd1	ano10
smoc2	ap1s1
smc4	ap1s2
sltm	ap3b1
slk	ap4b1
slc9c2	ap4e1
slc7a11	ap4m1
slc47a1	ap4s1
slc32a1	aptx
slc17a4	arfgef2
slc16a2	arhgef6
slc10a6	arhgef9
slc10a4	arid1a
six3	arid1b
scn4b	arl14ep
scaf4	arl6
sass6	arx
samsn1	ascc3
s100a9	asl
rsu1	aspa
rsph10b	aspm
rpl23	asxl1
rpl10l	atp1a2
rock1	atp2a2
rhbg	atp6ap2
rhbdl2	atp6v0a2
rgs9	atp7a
rgs18	atr
rgs13	atrx
ren	auh
rdx	b3galnt2
rbm27	b3galtl
rbbp6	b4galnt1
rasl11a	b4galt1
raph1	bbs1
rap1a	bbs10
rab9a	bbs12
qser1	bbs2
qdpr	bbs4
pvalb	bbs5
ptpn7	bbs7
ptpn22	bbs9
ptbp3	bcap31
psmb9	bckdha
psd3	bckdhb
prss22	bcor
prrx2	bcs1l
prr36	blm
prph	braf
prpf39	brwd3
ppp2r5c	bscl2
ppp1r13l	bub1b
ppig	c12orf57
ppfibp2	c5orf42
pou6f2	ca2
postn	ca8
polr3k	cacna1c
polr2a	cacna1g
pnn	cacna2d2
pik3ip1	capn10
pigv	cask
phf3	casp2
phf21a	cbs
phc3	cc2d1a
penk	cc2d2a
pdyn	ccbe1
pdk4	ccdc78
pde6b	ccdc88c
pcdh17	ccna2
pcdh11x	cdh15
pax6	cdk5rap2
parm1	cdk6
papss2	cdkl5
ovol2	cdon
otc	cenpj
optn	cep135
omg	cep152
nudt14	cep41
nucb2	chd2
nubpl	chd7
nsrp1	chd8
nlgn1	chkb
nkx6-1	clic2
nkap	cnksr1
nkain2	cntnap2
nfix	cog1
nfia	cog6
neu2	cog7
necab1	cog8
ndrg2	col18a1
ncoa6	col4a1
myh6	col4a2
myb	colec11
mt-nd5	coq2
mt-nd4l	coq5
mt-nd4	cox10
mt-nd2	cox15
mt-nd1	crbn
mt-co2	crebbp
mt-co1	ctcf
mt-atp8	ctdp1
mt-atp6	ctnnb1
mt3	cul4b
msln	cyb5r3
msc	d2hgdh
mr1	dars
mns1	dars2
mllt3	dbt
mfsd6l	dcx
mfap5	ddhd2
met	ddx59
mei4	deaf1
mef2c	depdc5
mbnl2	dhcr24
mbd2	dhcr7
mapk12	dhfr
map3k7	dhtkd1
maml2	dip2b
mak	dkc1
mael	dld
lrrd1	dlg3
lrrc74b	dmd
lrrc38	dmpk
lrrc10b	dnajc19
lrif1	dnmt3b
lipm	dpagt1
lhx3	dpm1
lef1	dpyd
ldb2	dym
krt18	dync1h1
kmt2e	dyrk1a
klhl30	eef1b2
klhl14	eftud2
kif11	ehmt1
kcnv2	eif2ak3
kcnk2	eif2s3
kcnip4	elovl4
kcnab3	elp2
jmjd4	emx2
irgc	entpd1
irf6	ep300
irf2	epg5
ints6	ercc1
inhba	ercc2
il2rb	ercc3
il22ra2	ercc4
il17re	ercc5
il12rb1	ercc6
igsf10	ercc8
igf2	erlin2
ift81	esco2
ift74	ethe1
hydin	fam126a
hspb1	fancd2
hspa1l	fasn
hr	fbxl4
hpdl	fgd1
hmgn5	fgfr1
hivep3	fgfr2
hif3a	fgfr3
hhatl	fh
hfm1	fig4
herc6	fkrp
hdc	fktn
gramd1c	flna
gpx2	fmr1
gpr6	foxg1
gpr22	foxp1
golim4	fras1
gng5	fry
gnb4	fto
glyctk	ftsj1
gipc2	fuca1
ghdc	gad1
gcg	gale
gas2l3	galt
gabrb3	gamt
gabpb2	gatad2b
fsip1	gatm
frem3	gch1
flywch2	gcsh
flt4	gdi1
filip1l	gfap
fign	gjc2
fhad1	gk
fezf2	gldc
fblim1	gli2
fam210a	gli3
fam167a	gmppa
fam133b	gmppb
fam107a	gnao1
fads2	gnas
eya1	gnpat
exosc5	gns
evi2b	gon4l
esyt1	gpc3
esrp2	gphn
esf1	gpr56
epn3	gria3
epha8	grik2
epha1	grin1
epgn	grin2a
entpd3	grin2b
enah	grm1
emcn	gss
eif3j	gtf2h5
efhb	gusb
ecel1	hax1
ebf2	hccs
ears2	hcfc1
dusp18	hdac4
drd2	hdac8
drd1	hepacam
dpt	herc2
dock8	hesx1
dnali1	hist1h4b
dnah6	hist3h3
dnah5	hlcs
dll4	hoxa1
dhrs11	hpd
dek	hprt1
dach1	hras
cysrt1	hsd17b10
cysltr1	huwe1
cyp27b1	ids
cybrd1	idua
cxcr3	ier3ip1
cxcl9	ift172
ctdspl2	igf1
csrp2	ikbkg
crybb1	il1rapl1
cpne8	inpp4a
colq	inpp5e
cnot4	iqsec2
cnn1	ispd
clspn	jam3
clock	kansl1
clic6	kat6b
clic3	kcnj11
clec7a	kcnk9
clcf1	kcnq2
ckap2	kcnt1
chst13	kctd7
chm	kdm5a
chadl	kdm5c
cfap57	kdm6a
cfap44	kdm6b
cfap43	kiaa1279
cfap221	kiaa2022
cfap126	kif2a
cep290	kif5c
cenpf	kif7
cenpc	kmt2a
celsr1	kmt2d
cel	kptn
cdt1	kras
cdh11	krbox4
cd74	l1cam
cd53	l2hgdh
cd48	lama1
cd38	lama2
ccs	lamb1
ccr5	lamc3
ccnk	lamp2
ccl24	large
ccdc50	larp7
ccdc153	lig4
ccdc117	lins
ccdc112	lrp2
ccar1	lrpprc
cbx8	lztfl1
cbll1	magel2
cat	magt1
cartpt	man1b1
card14	man2b1
capn6	manba
cacybp	maoa
cacng4	map2k1
c1qtnf2	map2k2
btbd16	mat1a
brd4	mbd5
brat1	mbtps2
bok	mccc1
bean1	mccc2
bche	mcoln1
bag3	mcph1
b4galt7	mecp2
auts2	med12
atoh8	med13l
atoh7	med17
asxl3	med23
asphd2	megf8
asic4	mgat2
armc3	mgme1
arl5c	micu1
arl13b	mid1
arid5b	mid2
arid4a	mkks
arhgef37	mlycd
arhgap9	mmaa
arhgap42	mmachc
apold1	mmadhc
apbb1ip	mocs1
anxa8	mocs2
ankle1	mpdu1
alg1	mpdz
ak9	mplkip
ak7	mrps22
agpat2	mt-co3
agmat	mtr
adra2b	mtrr
adora2a	mt-tk
adgrl4	mt-tl1
adamts9	mt-ts1
adamts1	mt-tv
accsl	mut
abhd1	mvk
abcd4	mycn
abca7	myo5a
znf34	naa10
znf25	naga
znf804b	naglu
znf583	nalcn
znf385b	nbn
znf362	nde1
znf354a	ndp
znf296	ndst1
znf292	ndufa1
znf185	ndufa11
znf182	ndufa12
hla-a	ndufs1
hla-c	ndufs2
hla-b	ndufs3
pdxk	ndufs4
hmgb2	ndufs7
kiaa1143	ndufs8
brd10	ndufv1
rbm25	neu1
saxo4	nf1
c8orf82	nhs
rpl35	nipbl
c1orf94	nkx2-1
utp14c	nlgn3
agtr1	nlgn4x
med14	nlrp3
mcm4	nphp1
c8orf48	nr2f1
lin9	nrxn1
	nsd1
	nsdhl
	nsun2
	ocln
	ocrl
	ofd1
	ophn1
	orc1
	pacs1
	pafah1b1
	pak3
	pank2
	parp1
	pc
	pcdh19
	pcnt
	pde4d
	pdha1
	pdhx
	pdss1
	pdss2
	pecr
	pepd
	pex1
	pex10
	pex11b
	pex12
	pex13
	pex26
	pex5
	pex6
	pex7
	pgap2
	pgk1
	phf6
	phf8
	phgdh
	pign
	pigo
	pigt
	pik3ca
	pik3r1
	pik3r2
	plcb1
	plp1
	pmm2
	pnkp
	pnp
	pnpt1
	poc1a
	polr3a
	polr3b
	pomgnt1
	pomgnt2
	pomt1
	pomt2
	porcn
	ppox
	pqbp1
	prkcg
	prkra
	prmt9
	prodh
	prps1
	prrt2
	prss12
	ptch1
	ptchd1
	ptdss1
	pten
	ptpn11
	pus1
	pvrl1
	pycr1
	rab18
	rab27a
	rab39b
	rab3gap1
	rab3gap2
	rab40al
	rabl6
	rad21
	raf1
	rai1
	ralgds
	rarb
	rbbp8
	rbm28
	rft1
	rgs7
	rit1
	rmnd1
	rmrp
	rnaseh2a
	rnaseh2b
	rnaseh2c
	rogdi
	rpgrip1l
	rpl10
	rps6ka3
	sall1
	satb2
	sc5d
	scamp4
	scaper
	scn1a
	scn2a
	scn8a
	sco2
	sdha
	sdhb
	serac1
	setbp1
	sfxn4
	sgsh
	shank2
	shank3
	shh
	shoc2
	shroom4
	sil1
	ski
	slc12a6
	slc17a5
	slc25a1
	slc25a15
	slc25a22
	slc2a1
	slc31a1
	slc33a1
	slc35a2
	slc35a3
	slc35c1
	slc4a4
	slc6a8
	slc9a6
	smad4
	smarca2
	smarca4
	smarcb1
	smc1a
	smc3
	smoc1
	smpd1
	sms
	snap29
	sos1
	sox10
	sox2
	sox3
	sox5
	spred1
	sptan1
	srcap
	srd5a3
	srpx2
	st3gal3
	st3gal5
	stambp
	stil
	stra6
	stt3a
	stxbp1
	suox
	surf1
	syn1
	syngap1
	syp
	syt14
	szt2
	taf2
	tat
	tbc1d20
	tbc1d24
	tbc1d7
	tbce
	tbr1
	tcf12
	tcf4
	tctn3
	tecr
	tgfbr1
	tgfbr2
	tgif1
	th
	thrb
	timm8a
	tm4sf20
	tmco1
	tmem135
	tmem165
	tmem231
	tmem237
	tmem67
	tpi1
	trappc11
	trappc9
	trex1
	trim32
	trmt1
	tsc1
	tsc2
	tspan7
	ttc8
	tti2
	tuba1a
	tubb2b
	tubb4a
	tubg1
	tusc3
	ube2a
	ube3a
	ube3b
	ubr1
	ubr7
	upb1
	vldlr
	vps13b
	vrk1
	wdr45
	wdr45b
	wdr62
	wdr81
	wnt1
	xpa
	zbtb40
	zc3h14
	zc4h2
	zcchc8
	zdhhc9
	zeb2
	zfyve26
	zic2
	znf41
	znf526
	znf592
	znf674
	znf711
	znf81

## Sheet: DEX-ASD
DEGs	ASD	OVERLAP-asd
zrsr2	abca7	abca7
zmym5	epha1	epha1
zmiz1	kmt2e	kmt2e
zfp62	mef2c	mef2c
zfp36l1	satb1	adora2a
zbp1	adora2a	asxl3
zbbx	asxl3	auts2
ythdc1	auts2	brd4
wnt16	brd4	cat
wasf3	cat	ccnk
wasf2	ccnk	cd38
wac	cd38	cdh11
vps37a	cdh11	cep290
upf3b	cep290	chm
ube2d1	chm	dock8
tyr	dock8	drd2
txlng	drd2	drd1
ttr	drd1	fezf2
ttc29	fezf2	gabrb3
tspan8	gabrb3	hivep3
tspan18	hivep3	hydin
trpm4	hydin	ints6
trim54	ints6	met
trhr	met	nfia
treml2	nfia	nfix
tp53bp2	nfix	nlgn1
tox	nlgn1	pax6
top2a	pax6	pcdh11x
tnnt3	pcdh11x	phf21a
tnc	phf21a	phf3
tmem45b	phf3	polr2a
tmem177	polr2a	prpf39
tmem158	prpf39	psd3
tmem116	psd3	rbm27
tmeff1	rbm27	scaf4
tinag	scaf4	sos2
thoc2	sos2	taok1
tgm3	taok1	upf3b
tfr2	upf3b	wac
tfap2d	wac	zmiz1
tex26	zmiz1	hla-a
tex15	hla-a	hla-b
tcerg1	hla-b	mcm4
tbp	mcm4	znf292
taok1	znf292	znf385b
tagap	znf385b
taf15	ntrk1
tab3	usp9y
sytl1	ppp1r1b
syndig1l	rsrc1
sv2c	reln
stxbp4	abat
stk33	abca10
sstr4	abca13
ssc5d	abce1
ssb	abl2
srek1	ace
spta1	ache
spp1	actb
spag17	actl6b
sox9	actn4
sos2	acy1
sobp	ada
smyd1	adcy3
smoc2	adcy5
smc4	adgrl1
sltm	adk
slk	adnp
slc9c2	adora3
slc7a11	adsl
slc47a1	adss2
slc32a1	aff2
slc17a4	agap1
slc16a2	agap2
slc10a6	agap5
slc10a4	agbl4
six3	agmo
scn4b	ago1
scaf4	ago2
sass6	ago3
samsn1	ago4
s100a9	agtr2
rsu1	ahdc1
rsph10b	ahi1
rpl23	ahnak
rpl10l	akap9
rock1	aldh1a3
rhbg	aldh1l1
rhbdl2	aldh5a1
rgs9	alg6
rgs18	ampd1
rgs13	amt
ren	ank2
rdx	ank3
rbm27	ankrd11
rbbp6	ankrd17
rasl11a	anks1b
raph1	anp32a
rap1a	anxa1
rab9a	ap1s2
qser1	ap2s1
qdpr	apba2
pvalb	apbb1
ptpn7	aph1a
ptpn22	arf3
ptbp3	arhgap11b
psmb9	arhgap32
psd3	arhgap5
prss22	arhgef10
prrx2	arhgef2
prr36	arhgef9
prph	arid1b
prpf39	arid2
ppp2r5c	arnt2
ppp1r13l	arx
ppig	adrb2
ppfibp2	ar
pou6f2	asap2
postn	asb14
polr3k	ash1l
polr2a	asmt
pnn	aspm
pik3ip1	astn2
pigv	atp10a
phf3	atp1a1
phf21a	atp1a3
phc3	atp2b1
penk	atp2b2
pdyn	atp6v0a2
pdk4	atrx
pde6b	avpr1a
pcdh17	azgp1
pcdh11x	bace1
pax6	baiap2l1
parm1	baz2b
papss2	bbs4
ovol2	bcas1
otc	bckdk
optn	bcl11a
omg	bcorl1
nudt14	bicra
nucb2	birc6
nubpl	braf
nsrp1	brca2
nlgn1	brinp3
nkx6-1	brsk2
nkap	brwd3
nkain2	bst1
nfix	btaf1
nfia	btrc
neu2	c12orf57
necab1	c15orf62
ndrg2	c4b
ncoa6	ca6
myh6	cacna1a
myb	avpr1b
mt-nd5	bicdl1
mt-nd4l	cacna1b
mt-nd4	cacna1c
mt-nd2	cacna1d
mt-nd1	cacna1e
mt-co2	cacna1f
mt-co1	cacna1g
mt-atp8	cacna1h
mt-atp6	cacna1i
mt3	cacna2d1
msln	cacna2d3
msc	cacnb1
mr1	cacnb2
mns1	cadm1
mllt3	cadm2
mfsd6l	cadps
mfap5	cadps2
met	camk2a
mei4	camk2b
mef2c	camk4
mbnl2	camta2
mbd2	capn12
mapk12	caprin1
map3k7	card11
maml2	cask
mak	caskin1
mael	casz1
lrrd1	cc2d1a
lrrc74b	ccdc88c
lrrc38	ccdc91
lrrc10b	ccin
lrif1	ccng1
lipm	ccser1
lhx3	cct4
lef1	cd276
ldb2	cbx1
krt18	cd99l2
kmt2e	cdc42bpb
klhl30	cdh10
klhl14	cdh13
kif11	cdh2
kcnv2	cdh22
kcnk2	cdh8
kcnip4	cdh9
kcnab3	cdk13
jmjd4	cdk16
irgc	cdk19
irf6	cdk5rap2
irf2	cdk8
ints6	cdkl5
inhba	cdon
il2rb	cecr2
il22ra2	celf2
il17re	celf4
il12rb1	celf6
igsf10	cep135
igf2	cep41
ift81	cgnl1
ift74	champ1
hydin	chd1
hspb1	chd2
hspa1l	chd3
hr	chd7
hpdl	chd8
hmgn5	cert1
hivep3	chd9
hif3a	chkb
hhatl	chmp1a
hfm1	chrm3
herc6	chrna7
hdc	chrnb3
gramd1c	chst2
gpx2	cib2
gpr6	cic
gpr22	clasp1
golim4	clcn4
gng5	cln8
gnb4	cltcl1
glyctk	cmip
gipc2	cmpk2
ghdc	cngb3
gcg	cnksr2
gas2l3	cnot1
gabrb3	cnot3
gabpb2	cnr1
fsip1	cntn3
frem3	cntn4
flywch2	cntn5
flt4	cntn6
filip1l	cntnap2
fign	cntnap3
fhad1	cntnap4
fezf2	cntnap5
fblim1	col28a1
fam210a	coro1a
fam167a	cpsf7
fam133b	cpt2
fam107a	cpz
fads2	crebbp
eya1	clip2
exosc5	cpeb4
evi2b	csde1
esyt1	csmd1
esrp2	csmd3
esf1	csnk1e
epn3	csnk1g1
epha8	csnk2a1
epha1	csnk2b
epgn	ctcf
entpd3	ctnna2
enah	ctnna3
emcn	ctnnb1
eif3j	ctnnd2
efhb	ctr9
ecel1	cttnbp2
ebf2	cul3
ears2	cul7
dusp18	cux1
drd2	cux2
drd1	cx3cr1
dpt	cyfip1
dock8	cylc2
dnali1	cyp27a1
dnah6	dagla
dnah5	dapp1
dll4	ddc
dhrs11	ddhd2
dek	ddx23
dach1	ddx3x
cysrt1	ddx53
cysltr1	deaf1
cyp27b1	denr
cybrd1	depdc5
cxcr3	dgki
cxcl9	dhcr7
ctdspl2	dhx30
csrp2	dip2a
crybb1	dip2c
cpne8	dipk2a
colq	disc1
cnot4	dixdc1
cnn1	dlg1
clspn	dlg2
clock	dlg4
clic6	dlgap1
clic3	dlgap2
clec7a	dlgap3
clcf1	dll1
ckap2	dlx3
chst13	dlx6
chm	dmd
chadl	dmpk
cfap57	dmwd
cfap44	dmxl2
cfap43	dnah10
cfap221	dnah17
cfap126	dnah3
cep290	dner
cenpf	dnmt3a
cenpc	dock1
celsr1	dock4
cel	dolk
cdt1	dpp10
cdh11	dpp3
cd74	dpp4
cd53	dpp6
cd48	dpyd
cd38	dpysl2
ccs	dpysl3
ccr5	drd3
ccnk	dscam
ccl24	dst
ccdc50	dusp15
ccdc153	dvl3
ccdc117	dydc1
ccdc112	dydc2
ccar1	dync1h1
cbx8	dyrk1a
cbll1	cyp11b1
cat	dcc
cartpt	dlx2
card14	ebf3
capn6	ecpas
cacybp	eef1a2
cacng4	efr3a
c1qtnf2	egr3
btbd16	ehmt1
brd4	eif3g
brat1	eif4e
bok	eif4g1
bean1	elavl2
bche	elavl3
bag3	elp2
b4galt7	elp4
auts2	emsy
atoh8	en2
atoh7	enpp1
asxl3	ep300
asphd2	ep400
asic4	epc2
armc3	ephb1
arl5c	ephb2
arl13b	eppk1
arid5b	erbin
arid4a	ermn
arhgef37	esr2
arhgap9	esrrb
arhgap42	etfb
apold1	exoc3
apbb1ip	exoc5
anxa8	exoc6
ankle1	exoc6b
alg1	ext1
ak9	fabp4
ak7	fabp5
agpat2	fam47a
agmat	fam98c
adra2b	fan1
adora2a	fat1
adgrl4	fbn1
adamts9	fbrsl1
adamts1	fbxo11
accsl	fbxo33
abhd1	fbxo40
abcd4	fcrl6
abca7	fga
znf34	fgf13
znf25	fgf14
znf804b	fhit
znf583	fmr1
znf385b	elovl2
znf362	erg
znf354a	fgfr1
znf296	flna
znf292	foxg1
znf185	foxp1
znf182	foxp2
hla-a	frg1
hla-c	frk
hla-b	frmpd4
pdxk	fxn
hmgb2	g3bp2
kiaa1143	gabbr2
brd10	gabra3
rbm25	gabra4
saxo4	gabrb2
c8orf82	gabrg3
rpl35	galnt10
c1orf94	galnt13
utp14c	galnt14
agtr1	galnt2
med14	galnt8
mcm4	gas2
c8orf48	gatm
lin9	gbe1
	gda
	gfap
	ggnbp2
	gigyf1
	gigyf2
	glis1
	glo1
	glra2
	gnai1
	gnas
	gnb1l
	gnb2
	gpc4
	gpc5
	gpc6
	gpd2
	gphn
	gabrg2
	gpr37
	gpr85
	gpx1
	grb10
	gria1
	gria2
	gria3
	grid1
	grid2
	grid2ip
	grik2
	grik3
	grik4
	grik5
	grin1
	grin2a
	grin2b
	grip1
	grk4
	grm5
	grm7
	gtf2i
	gucy1a2
	h1-4
	h2bc11
	h4c11
	h4c3
	h4c5
	hace1
	hcfc1
	hcn1
	gstm1
	hdac4
	hdac8
	hdlbp
	hectd4
	hecw2
	hepacam
	herc1
	herc2
	hivep2
	hla-dpb1
	hla-drb1
	hla-g
	hmgn1
	hnrnpd
	hnrnpf
	hnrnph2
	hnrnpk
	hnrnpr
	hnrnpu
	hnrnpul2
	homer1
	hoxa1
	hras
	hs3st5
	hsd11b1
	htr1b
	htr3a
	htr3c
	huwe1
	ica1
	igf1
	ikzf1
	il1r2
	il1rapl1
	il1rapl2
	ilf2
	immp2l
	inpp1
	ints1
	iqgap3
	iqsec2
	irf2bpl
	itga8
	itgb3
	itpr1
	itsn1
	jarid2
	jmjd1c
	kank1
	kansl1
	kat2b
	kat6a
	kat6b
	katnal1
	katnal2
	kcna2
	kcnb1
	kcnc1
	kcnc2
	kcnd2
	kcnd3
	kcnh5
	kcnj10
	kcnj15
	kcnk7
	kcnma1
	kcnq2
	kcnq3
	kcns3
	kctd13
	kdm1b
	kdm2a
	kdm2b
	kdm3a
	kdm3b
	kdm4b
	kdm4c
	kdm5a
	kdm5b
	kdm5c
	kdm6a
	kdm6b
	khdrbs2
	kiaa0232
	kiaa1586
	kif13b
	kif14
	kif1a
	kif5c
	kirrel3
	kiz
	klf16
	klf7
	klhl20
	kmt2a
	kmt2c
	kmt5b
	kng1
	kptn
	krr1
	krt26
	lama1
	lamb1
	las1l
	ldb1
	ldlr
	lemd3
	leo1
	lep
	lilrb2
	lhx2
	lin7b
	lmtk3
	lmx1b
	lnpk
	lrba
	lrfn2
	lrfn5
	lrp1
	lrp2
	lrrc1
	lrrc4
	lrrc4c
	lztr1
	macf1
	macrod2
	magel2
	maoa
	maob
	map1a
	map4k1
	map4k4
	mapk3
	mapk8ip1
	mark1
	mark2
	mast3
	mbd1
	mbd3
	mbd4
	mbd5
	mbd6
	mboat7
	mcm6
	mcph1
	mdga2
	mecp2
	lzts2
	map1b
	med12l
	med13
	med13l
	med23
	mapt
	mapt-as1
	megf10
	megf11
	meis2
	memo1
	mettl26
	mfrp
	mib1
	mink1
	mir137
	mkx
	mlana
	mnt
	mrtfb
	msantd2
	msl3
	msr1
	msra
	msx2
	mtf1
	mthfr
	msnp1as
	mtor
	mtss2
	muc12
	muc4
	mycbp2
	myh10
	myh4
	myh9
	mylk
	myo16
	myo1e
	msl2
	myo5a
	myo5c
	myo9b
	myocd
	myt1l
	naa10
	naa15
	naaladl2
	nacc1
	nav2
	nav3
	nbea
	ncaph2
	nckap1
	nckap5
	ncoa1
	ncor1
	negr1
	neo1
	nexmif
	nf1
	nfe2l3
	nfib
	ninl
	nipa1
	nipa2
	nipbl
	nlgn2
	nlgn3
	nlgn4x
	ndufa5
	nkx2-2
	nlgn4y
	nova2
	npas2
	npffr2
	nr1d1
	nr2f1
	nr3c2
	nr4a2
	nrcam
	nrp2
	nrxn1
	nrxn2
	nrxn3
	nsd1
	nsd2
	nsmce3
	ntng1
	ntng2
	ntrk2
	ntrk3
	nuak1
	nudcd2
	nup133
	nup155
	nxf1
	nxph1
	ocrl
	ofd1
	ophn1
	or1c1
	or2t10
	or52m1
	otud7a
	oxt
	oxtr
	p2rx5
	p4ha2
	pabpc1
	pacs1
	pacs2
	pafah1b2
	pah
	pak1
	pak2
	papolg
	pard3b
	patj
	pax5
	pbx1
	pc
	pcca
	pccb
	pcdh10
	pcdh15
	pcdh19
	pcdh9
	pcdha1
	pcdha10
	pcdha11
	pcdha12
	pcdha13
	pcdha2
	pcdha3
	pcdha4
	pcdha5
	pcdha6
	pcdha7
	pcdha8
	pcdha9
	pcdhac1
	pcdhac2
	pcm1
	pdcd1
	pde1c
	pde3b
	pdk2
	pdzd8
	pebp4
	per1
	per2
	pex7
	phf12
	phf14
	phf2
	phf7
	phf8
	or2m4
	otx1
	pclo
	phb1
	phip
	phlpp1
	phrf1
	pik3ca
	pik3cg
	pik3r2
	pitx1
	pja1
	plaur
	plcb1
	plcd4
	pln
	plxna3
	plxna4
	plxnb1
	pnpla7
	pogz
	pola2
	polr3a
	pomgnt1
	pomt1
	pon1
	pot1
	pou3f3
	ppfia1
	ppm1d
	ppp1r9b
	ppp2ca
	ppp2r1b
	ppp2r5d
	ppp3ca
	ppp5c
	prex1
	prickle1
	prickle2
	prkar1b
	prkca
	prkcb
	prkd1
	prkd2
	prkdc
	prkn
	prodh
	prpf8
	prr12
	prr14l
	prune2
	psmd11
	psmd12
	psmd6
	ptbp2
	ptchd1
	ptchd1-as
	ptdss1
	pten
	ptgs2
	ptk7
	ptpn11
	ptpn4
	ptprb
	ptprc
	ptprt
	pxdn
	pyhin1
	qrich1
	rab11fip5
	rab2a
	rab39b
	rab43
	rac1
	rad21
	rad21l1
	rai1
	rala
	ralgapb
	ranbp17
	rapgef4
	rassf5
	rbbp5
	rbfox1
	reep3
	rere
	rfx3
	rfx4
	rfx7
	rgs7
	rheb
	rims1
	rims2
	rims3
	rlim
	rnf135
	rnf25
	rnf38
	robo2
	rora
	rorb
	rpl10
	rps6ka2
	rps6ka3
	rp11-1407o15.2
	runx1t1
	sae1
	samd11
	sash1
	satb2
	sbf1
	scaf1
	scfd2
	scgn
	scn1a
	rhoxf1
	rit2
	scn2a
	scn4a
	scn8a
	scn9a
	scp2
	sdc2
	sema5a
	rps10p2-as1
	senp1
	set
	setbp1
	setd1a
	setd1b
	setd2
	setd5
	setdb1
	setdb2
	sez6l2
	sf3b1
	sgsh
	sgsm3
	sh3rf1
	sh3rf3
	shank1
	shank2
	serpine1
	shank3
	shox
	sik1
	sin3a
	sin3b
	ski
	slc12a5
	slc1a1
	slc1a2
	slc22a15
	slc22a9
	slc23a1
	slc24a2
	slc25a12
	slc25a27
	slc25a39
	slc27a4
	slc29a4
	slc35b1
	slc38a10
	slc45a1
	slc4a10
	slc6a1
	odf3l2
	slc6a3
	slc6a4
	slc6a8
	slc7a3
	slc7a5
	slc7a7
	slc9a6
	slc9a9
	slco1b3
	slitrk2
	slitrk5
	smad4
	smarca2
	smarca4
	smarcc2
	smc1a
	smc3
	smg6
	smurf1
	snap25
	snd1
	sntg2
	snx14
	snx5
	sod1
	son
	sorcs3
	sox5
	sox6
	sparcl1
	spast
	spen
	spp2
	spry2
	sptbn1
	srcap
	srgap3
	srpra
	srrm2
	srsf11
	ssrp1
	st7
	st8sia2
	stag1
	stx1a
	stxbp1
	stxbp5
	styk1
	supt16h
	syap1
	sybu
	syce1
	syn1
	syn2
	syncrip
	syne1
	syngap1
	srsf1
	stk39
	synj1
	syp
	syt1
	syt17
	taf1
	taf1c
	taf4
	taf6
	tanc2
	taok2
	tbc1d23
	tbc1d31
	tbc1d5
	tbcel
	tbck
	tbl1x
	tbl1xr1
	tbr1
	tbx1
	tbx22
	tceal1
	tcf20
	tcf4
	tcf7l2
	tecta
	tek
	terb2
	terf2
	tet2
	tet3
	tfb2m
	tfe3
	thbs1
	thra
	tle3
	tlk2
	tm4sf19
	tm4sf20
	tm9sf4
	tmem134
	tmem39b
	tmlhe
	tnpo3
	tnrc6b
	tnrc6c
	tns2
	top2b
	top3b
	traf7
	trappc2l
	trappc6b
	trappc9
	trim23
	trim32
	trio
	trip12
	trim8
	trpc5
	trpc6
	trpm1
	trpm3
	trpm6
	trrap
	tsc1
	tsc2
	tshz1
	tshz3
	tspan17
	tspan4
	tspan7
	tspoap1
	tti2
	ttn
	tubgcp5
	ubap2l
	ube3a
	ube3c
	ubn2
	ubr5
	uimc1
	unc13a
	unc5d
	unc79
	unc80
	upf2
	ush2a
	usp15
	usp30
	usp45
	usp7
	usp9x
	tdo2
	tpo
	trim33
	ube2h
	ubr1
	vamp2
	vash1
	vdr
	vezf1
	vil1
	vps13b
	vsig4
	vwa7
	wasf1
	wdfy3
	wdfy4
	wdr26
	wdr5
	wnk3
	wnt1
	wwox
	wwp1
	xpc
	xpo1
	xrcc6
	yeats2
	ythdc2
	ywhae
	ywhag
	ywhaz
	yy1
	zbtb16
	zbtb18
	zbtb20
	zbtb21
	zbtb7a
	zc3h11a
	zc3h4
	zfyve26
	zmym2
	zmym3
	zmynd11
	zmynd8
	znf18
	znf462
	znf517
	znf548
	znf559
	znf626
	znf711
	znf713
	znf774
	znf804a
	znf827
	zswim6
	zwilch

## Sheet: DEX-FMRP
DEGs	FMRP	OVERLAP-fmrp
zrsr2	zmiz1	zmiz1
zmym5	auts2	auts2
zmiz1	nfix	nfix
zfp62	hivep3	hivep3
zfp36l1	ncoa6	ncoa6
zbp1	brd4	brd4
zbbx	ndrg2	ndrg2
ythdc1	taok1	taok1
wnt16	sobp	sobp
wasf3	polr2a	polr2a
wasf2	med14	med14
wac	hipk2
vps37a	reln
upf3b	bsn
ube2d1	kif1a
tyr	map1a
txlng	apc
ttr	map1b
ttc29	agap2
tspan8	adcy1
tspan18	lphn1
trpm4	cyfip2
trim54	atp2b2
trhr	nisch
treml2	kif1b
tp53bp2	ptprs
tox	shank1
top2a	huwe1
tnnt3	kif5a
tnc	bai2
tmem45b	syngap1
tmem177	kiaa0100
tmem158	atp1a3
tmem116	bat2
tmeff1	kiaa0284
tinag	bat2l1
thoc2	fasn
tgm3	wdfy3
tfr2	pde2a
tfap2d	chd3
tex26	ank2
tex15	itpr1
tcerg1	ncdn
tbp	hivep2
taok1	ttc3
tagap	htt
taf15	aatk
tab3	arhgap32
sytl1	lmtk2
syndig1l	celsr2
sv2c	epb41l1
stxbp4	camk2a
stk33	ctnnd2
sstr4	eef2
ssc5d	dnm1
ssb	nlgn2
srek1	sptbn2
spta1	pclo
spp1	grin2b
spag17	nav3
sox9	lrp1
sos2	prex1
sobp	nrxn2
smyd1	apc2
smoc2	dlg4
smc4	nf1
sltm	camta2
slk	ank3
slc9c2	abr
slc7a11	mtss1l
slc47a1	lingo1
slc32a1	grik5
slc17a4	mycbp2
slc16a2	fry
slc10a6	map2
slc10a4	mll2
six3	ncor2
scn4b	abca2
scaf4	sbf1
sass6	madd
samsn1	cacna1i
s100a9	pcnx
rsu1	kif5c
rsph10b	myo5a
rpl23	akap6
rpl10l	slc17a7
rock1	dgkz
rhbg	dennd5a
rhbdl2	herc2
rgs9	dync1h1
rgs18	pkp4
rgs13	dst
ren	bai1
rdx	pitpnm2
rbm27	pi4ka
rbbp6	sptan1
rasl11a	srrm2
raph1	crebbp
rap1a	nbea
rab9a	atp5b
qser1	srcin1
qdpr	ogdh
pvalb	dlgap1
ptpn7	kif21b
ptpn22	atp13a2
ptbp3	c11orf41
psmb9	scn8a
psd3	mapk8ip3
prss22	wnk2
prrx2	zmiz2
prr36	fbxl16
prph	trrap
prpf39	sptbn1
ppp2r5c	tbc1d9b
ppp1r13l	son
ppig	plxna1
ppfibp2	dlgap3
pou6f2	tnk2
postn	kiaa1244
polr3k	grlf1
polr2a	mprip
pnn	kiaa1109
pik3ip1	srebf2
pigv	chd5
phf3	plxnd1
phf21a	mapk8ip1
phc3	mical2
penk	prkce
pdyn	ski
pdk4	wnk1
pde6b	unc13a
pcdh17	tcf25
pcdh11x	eif4g2
pax6	gm996
parm1	ppp2r2c
papss2	srgap3
ovol2	grin2a
otc	cic
optn	gabbr2
omg	nelf
nudt14	stxbp1
nucb2	ncor1
nubpl	camta1
nsrp1	rasgrf1
nlgn1	cdk16
nkx6-1	hcfc1
nkap	rph3a
nkain2	cacna1a
nfix	atp9a
nfia	dopey2
neu2	kalrn
necab1	clasp2
ndrg2	arhgap33
ncoa6	herc1
myh6	peg3
myb	sphkap
mt-nd5	shank3
mt-nd4l	dlg2
mt-nd4	vps13d
mt-nd2	arhgef17
mt-nd1	pde4dip
mt-co2	ctnnb1
mt-co1	trio
mt-atp8	tln2
mt-atp6	mink1
mt3	snap91
msln	med13l
msc	pitpnm1
mr1	lars2
mns1	nsd1
mllt3	gnb1
mfsd6l	cdc42bpb
mfap5	fat2
met	unc13c
mei4	usp34
mef2c	atp2a2
mbnl2	myt1l
mbd2	brsk1
mapk12	rtn1
map3k7	myo18a
maml2	arhgap21
mak	camk2b
mael	dock9
lrrd1	hipk1
lrrc74b	cdk5r2
lrrc38	neurl4
lrrc10b	ptprn2
lrif1	ptprf
lipm	nav1
lhx3	dctn1
lef1	ap2a2
ldb2	dpysl2
krt18	ddn
kmt2e	trim37
klhl30	dmxl2
klhl14	rapgefl1
kif11	usp9x
kcnv2	ubr3
kcnk2	clstn1
kcnip4	fam120a
kcnab3	scap
jmjd4	arid1b
irgc	scaf1
irf6	iqsec2
irf2	pip5k1c
ints6	smarca4
inhba	pcdh10
il2rb	scn2a
il22ra2	ndrg4
il17re	rasgrp1
il12rb1	arid1a
igsf10	trim9
igf2	adcy5
ift81	prkcb
ift74	tiam1
hydin	dagla
hspb1	clip3
hspa1l	sorl1
hr	tnpo2
hpdl	odz4
hmgn5	arhgef12
hivep3	clec16a
hif3a	dlgap4
hhatl	aplp1
hfm1	rusc2
herc6	thra
hdc	stox2
gramd1c	olfm1
gpx2	ap2a1
gpr6	sipa1l1
gpr22	pcnxl3
golim4	trappc10
gng5	atp1a2
gnb4	tbc1d9
glyctk	caskin1
gipc2	plxna2
ghdc	ttbk1
gcg	fat3
gas2l3	hsp90ab1
gabrb3	cacna1e
gabpb2	aco2
fsip1	prr12
frem3	tanc2
flywch2	syne1
flt4	atg2a
filip1l	mast1
fign	xpo6
fhad1	map7d1
fezf2	actb
fblim1	ptprt
fam210a	cacna1g
fam167a	dock3
fam133b	camsap1l1
fam107a	secisbp2l
fads2	smarcc2
eya1	git1
exosc5	dnajc6
evi2b	ahdc1
esyt1	cltc
esrp2	mast2
esf1	prpf8
epn3	cbx6
epha8	plxna4
epha1	ube3b
epgn	aak1
entpd3	dclk1
enah	agtpbp1
emcn	klc1
eif3j	kiaa0317
efhb	clasp1
ecel1	kcnb1
ebf2	chd4
ears2	smarca2
dusp18	syn1
drd2	ddx24
drd1	rimbp2
dpt	macf1
dock8	trak2
dnali1	trak1
dnah6	kiaa0090
dnah5	ankrd11
dll4	itsn1
dhrs11	extl3
dek	disp2
dach1	grm5
cysrt1	atn1
cysltr1	bcr
cyp27b1	pcdhac2
cybrd1	ttyh1
cxcr3	tnrc18
cxcl9	dbc1
ctdspl2	kiaa0947
csrp2	kcnma1
crybb1	med13
cpne8	zfr
colq	ipo13
cnot4	ntrk2
cnn1	syt1
clspn	chst2
clock	bat3
clic6	r3hdm1
clic3	ryr2
clec7a	birc6
clcf1	dip2a
ckap2	igsf9b
chst13	arhgef7
chm	gnao1
chadl	ttbk2
cfap57	psd
cfap44	cdc42bpa
cfap43	man2a2
cfap221	nedd4
cfap126	c19orf26
cep290	eif4g1
cenpf	pak6
cenpc	sept5
celsr1	uba1
cel	sipa1l2
cdt1	pdzd2
cdh11	odz3
cd74	ngef
cd53	scd2
cd48	gramd1b
cd38	gnal
ccs	inpp4a
ccr5	dab2ip
ccnk	lrrc4b
ccl24	map4
ccdc50	maged1
ccdc153	lrrc8b
ccdc117	ankrd52
ccdc112	kiaa0430
ccar1	dock4
cbx8	syt7
cbll1	fat1
cat	kndc1
cartpt	ints1
card14	tsc22d1
capn6	zcchc14
cacybp	slc24a2
cacng4	gnas
c1qtnf2	ndst1
btbd16	rtn4
brd4	ncan
brat1	gabbr1
bok	kcnh1
bean1	mtor
bche	map4k4
bag3	ttll7
b4galt7	sv2b
auts2	enc1
atoh8	epn1
atoh7	ulk1
asxl3	taok2
asphd2	cbx6-nptxr
asic4	mkl2
armc3	arpp21
arl5c	ash1l
arl13b	bzrap1
arid5b	ttyh3
arid4a	glul
arhgef37	gcn1l1
arhgap9	kiaa2018
arhgap42	dusp8
apold1	gbf1
apbb1ip	smg1
anxa8	tubb4
ankle1	ptk2b
alg1	nrxn1
ak9	celsr3
ak7	sparcl1
agpat2	slc4a3
agmat	c20orf117
adra2b	rusc1
adora2a	mll
adgrl4	akap9
adamts9	abca3
adamts1	supt6h
accsl	ncoa1
abhd1	myo16
abcd4	slc8a2
abca7	frmpd4
znf34	rc3h2
znf25	prickle2
znf804b	kiaa1688
znf583	ap2b1
znf385b	slc1a2
znf362	kiaa1045
znf354a	spag9
znf296	dip2b
znf292	cux2
znf185	wdr6
znf182	plec
hla-a	ubqln2
hla-c	zer1
hla-b	fam5b
pdxk	cul9
hmgb2	tro
kiaa1143	atg2b
brd10	pcdhgc3
rbm25	rich2
saxo4	rapgef1
c8orf82	trip12
rpl35	znf462
c1orf94	strn4
utp14c	pum2
agtr1	aff4
med14	zc3h7b
mcm4	ube3c
c8orf48	foxo3
lin9	ralgds
	pink1
	kiaa0913
	gprin1
	ulk2
	dip2c
	mast4
	syngr1
	dapk1
	lmtk3
	rprd2
	snap25
	lrrc7
	ep300
	apba1
	sympk
	synj1
	cadps
	mll3
	zfhx2
	sipa1l3
	hdac5
	tsc2
	ckb
	slc4a4
	ckap5
	nckap1
	ap3d1
	dscam
	tulp4
	tnik
	amph
	dlgap2
	mtmr4
	ppp2r1a
	hivep1
	lphn3
	kifc2
	tshz1
	elmo2
	kif3c
	ep400
	slc6a17
	pcnxl2
	pgm2l1
	bat2l2
	mgat5b
	ankrd17
	bmpr2
	calm1
	ptprj
	cdk5r1
	cdkl5
	stxbp5
	map3k12
	znf704
	tcf4
	kcnd2
	sgsm2
	uhrf1bp1l
	zfp106
	als2
	wdr13
	calm3
	hmgxb3
	atp5a1
	nrxn3
	pum1
	cpe
	jph3
	ehmt2
	r3hdm2
	adnp
	ralgapb
	hcn2
	dtx1
	kcnh3
	cit
	pja2
	usp22
	lrrn2
	kiaa0802
	odz2
	plp1
	ppp3ca
	fam65a
	zeb2
	agrn
	gpr158
	llgl1
	chd8
	heatr5b
	atp1a1
	prex2
	ralgapa1
	maz
	fam21a
	iqsec3
	fam115a
	shank2
	pacs1
	aldoc
	crmp1
	sprn
	tmod2
	adap1
	ppp1r9b
	tmem151a
	ank1
	pdzd8
	wwc1
	cand1
	app
	fat4
	ap1b1
	znf365
	egr1
	rc3h1
	grin1
	cabin1
	kdm5c
	ppm1e
	adarb1
	prkcg
	tspan7
	brsk2
	wasf1
	eef1a2
	trim3
	dpp8
	pld3
	ncoa2
	cacnb3
	kcnc3
	hk1
	arhgef11
	prosapip1
	zyg11b
	pten
	bcl9l
	pcdh9
	plxnb1
	trim2
	pkd1
	mfhas1
	slitrk5
	grik3
	agap1
	samd4b
	hipk3
	ipo5
	bptf
	atp1b1
	npas2
	large
	arid2
	lrp3
	mon2
	sec16a
	nhsl1
	spen
	kiaa0664
	slc12a5
	rere
	pcdh7
	adrbk1
	sorbs2
	nrgn
	rptor
	accn1
	aff3
	fam160a2
	arap2
	atp6v0a1
	mll5
	ptprg
	chd6
	ctbp1
	vamp2
	saps2
	slc22a17
	sv2a
	arhgap20
	atf7ip
	dhx30
	rev3l
	slc4a8
	rapgef4
	ipo4
	mbd5
	elfn2
	phldb1
	ptprd
	slc12a6
	nptxr
	ppargc1a
	nr2f1
	irs2
	arhgef2
	lpin2
	ubap2l
	rtn3
	tmem151b
	tcf20
	fbxo41
	trpc4ap
	gpm6a
	ppp2r5b
	qki
	xpo7
	tmem132a
	mbp
	sez6l2
	kcnt1
	agap3
	cux1
	arhgap23
	eif2c1
	spred1
	fam179b
	nat8l
	gpam
	ywhag
	med16
	nav2
	c14orf4
	fam171b
	arfgef1
	tppp
	dicer1
	jak1
	atp6v1b2
	tmem8b
	nfic
	nlgn3
	myo10
	sptb
	cplx2
	phactr1
	sgip1
	arf3
	eif4g3
	lhfpl4
	crtc1
	pikfyve
	cobl
	gnaz
	ubr5
	camsap1
	znfx1
	ttc7b
	trpm3
	tnrc6b
	fscn1
	dlc1
	add1
	lppr4
	fyn
	phyhip
	ube2o
	klhl22
	hdac4
	dmwd
	stk25
	lrrc68
	tnks
	c2cd2l
	plch2
	phf20
	snph
	sash1
	copg
	cacna1b
	chn1
	arnt2
	cdk17
	epha4
	uqcrc1
	slc6a1
	gas7
	tns3
	spire1
	sort1
	akt3
	hnrnpul1
	ptch1
	cpt1c
	cnp
	saps1
	trim32
	ncam1
	sec14l1
	dscaml1
	sept3
	ntrk3
	nomo1
	sh3bp4
	cacnb1
	pde8b
	pde4b
	sall2
	myst3
	nsf
	dlg5
	kdm6b
	rhob
	dot1l
	abcg1
	lrp8
	usp32
	diras2
	pcdhga12
	tubb3
	arhgef4
	camkk2
	rgs7bp
	ptpn5
	nrip1
	rap1gap2
	epb49
	gtf3c1
	foxk2
	atg9a
	znf521
	gtf3c2
	magi2
	ppfia3
	c20orf12
	znf238
	setx
	pacs2
	kcnq2
	fbxl19
	mef2d
	tril
	baz2a
	tle3
	pigq
	garnl3
	slc25a23
	mapk1
	b3gat1
	smpd3
	tspyl4
	eif2c2
	fam91a1
	apbb1
	mmp24
	znf536
	atp2b4
	celf5
	speg
	ncs1
	mapk4
	slc8a1
	rapgef2
	agpat3
	gpr162
	ptk2
	synpo
	nup98
	atp6v0d1
	rhobtb2
	tmem63b
	fkbp8
	cplx1
	clcn3
	grm4
	dido1
	unc5a
	sec23a
	oxr1
	myh10
	zhx3
	fcho1
	mapkbp1
	mib1
	tef
	jph4
	ubqln1
	bap1
	camk2n1
	setd5
	sap130
	znf827
	gsk3b
	ids
	atmin
	per1
	pds5b
	aldoa
	rap1gap
	dcaf6
	kcnh7
	chn2
	usp5
	lynx1
	nacad
	arvcf
	lrrc41
	kcna2
	pcdha4
	kif21a
	dtna
	phf12
	pfkm
	kiaa0226
	pcdh1
	plcb1
	zfyve1
	neurl
	arrb1
	nwd1
	kdm4b
	fam190b
	rtn4r
	ptpn11
	zc3h4
	anapc1
	apoe
	atxn1
	prkacb
	dopey1
	kcnq3
	acly
	bcan
	hdlbp
	dgcr2
	psap
	vps41
	ehmt1
	eml2

## Sheet: DEX-synaptomes
DEGs	SynGO gene (symbol)	OVERLAP-syngo
zrsr2	adora2a	adora2a
zmym5	cacng4	cacng4
zmiz1	cdh11	cdh11
zfp62	drd1	drd1
zfp36l1	drd2	drd2
zbp1	gabrb3	gabrb3
zbbx	ndrg2	ndrg2
ythdc1	nlgn1	nlgn1
wnt16	pcdh17	pcdh17
wasf3	pdyn	pdyn
wasf2	penk	penk
wac	ppfibp2	ppfibp2
vps37a	rap1a	rap1a
upf3b	raph1	raph1
ube2d1	rgs9	rgs9
tyr	rpl23	rpl23
txlng	rpl35	rpl35
ttr	slc10a4	slc10a4
ttc29	slc32a1	slc32a1
tspan8	stxbp4	stxbp4
tspan18	sv2c	sv2c
trpm4	tnc	tnc
trim54	wasf2	wasf2
trhr	wasf3	wasf3
treml2	aak1
tp53bp2	abhd17a
tox	abhd17b
top2a	abhd17c
tnnt3	abhd6
tnc	abi1
tmem45b	abi2
tmem177	abi3
tmem158	abl1
tmem116	abl2
tmeff1	ablim3
tinag	abr
thoc2	acan
tgm3	ache
tfr2	actb
tfap2d	actbl2
tex26	actc1
tex15	actg1
tcerg1	actn1
tbp	actn2
taok1	actr2
tagap	actr3
taf15	adam10
tab3	adam22
sytl1	adam23
syndig1l	adcy1
sv2c	adcy8
stxbp4	add1
stk33	add2
sstr4	add3
ssc5d	adgra1
ssb	adgrb1
srek1	adgrb3
spta1	adgrl1
spp1	adgrl2
spag17	adgrl3
sox9	adora1
sos2	adora2b
sobp	adora3
smyd1	adra1a
smoc2	adra2a
smc4	adra2c
sltm	adrb1
slk	adrb2
slc9c2	agap2
slc7a11	agap3
slc47a1	agrn
slc32a1	akap1
slc17a4	akap12
slc16a2	akap5
slc10a6	akap7
slc10a4	akap9
six3	akr1a1
scn4b	aldoc
scaf4	alk
sass6	amph
samsn1	anks1b
s100a9	ano1
rsu1	ano2
rsph10b	anxa1
rpl23	anxa5
rpl10l	ap1g1
rock1	ap1s2
rhbg	ap2b1
rhbdl2	ap2m1
rgs9	ap3d1
rgs18	apba1
rgs13	apba2
ren	apbb1
rdx	apc2
rbm27	aph1a
rbbp6	apoa4
rasl11a	apoe
raph1	app
rap1a	arc
rab9a	arf1
qser1	arf4
qdpr	arf6
pvalb	arfgap1
ptpn7	arfgap3
ptpn22	arfgef2
ptbp3	arhgap22
psmb9	arhgap39
psd3	arhgap44
prss22	arhgdia
prrx2	arhgef15
prr36	arhgef2
prph	arhgef7
prpf39	arhgef9
ppp2r5c	arl6ip5
ppp1r13l	arl8b
ppig	arpc2
ppfibp2	arpc5l
pou6f2	arrb2
postn	atad1
polr3k	atg9a
polr2a	atp1a3
pnn	atp2b1
pik3ip1	atp2b2
pigv	atp2b3
phf3	atp2b4
phf21a	atp6ap1
phc3	atp6v0a1
penk	atp6v0a4
pdyn	atp6v0c
pdk4	atp6v0d1
pde6b	atp6v1b1
pcdh17	atp6v1b2
pcdh11x	atp6v1c1
pax6	atp6v1d
parm1	atp6v1e1
papss2	atp6v1f
ovol2	atp6v1g1
otc	atp6v1g2
optn	atp6v1h
omg	atp8a1
nudt14	aurka
nucb2	axin1
nubpl	bace1
nsrp1	baiap2
nlgn1	baiap3
nkx6-1	bcan
nkap	bcas1
nkain2	bcl11a
nfix	bcr
nfia	bdnf
neu2	begain
necab1	bin1
ndrg2	bsn
ncoa6	btbd9
myh6	c1qbp
myb	c1ql1
mt-nd5	c1ql2
mt-nd4l	c1ql3
mt-nd4	cabp1
mt-nd2	cacna1a
mt-nd1	cacna1b
mt-co2	cacna1c
mt-co1	cacna1d
mt-atp8	cacna1e
mt-atp6	cacna1h
mt3	cacna2d1
msln	cacnb1
msc	cacnb2
mr1	cacnb4
mns1	cacng2
mllt3	cacng3
mfsd6l	cacng5
mfap5	cacng7
met	cacng8
mei4	cadm1
mef2c	cadm3
mbnl2	cadps
mbd2	cadps2
mapk12	calb1
map3k7	calb2
maml2	cald1
mak	caly
mael	camk1
lrrd1	camk2a
lrrc74b	camk2b
lrrc38	camk4
lrrc10b	camkv
lrif1	canx
lipm	caprin1
lhx3	capzb
lef1	cask
ldb2	caskin1
krt18	cbln1
kmt2e	cbln2
klhl30	cdc42
klhl14	cdh1
kif11	cdh10
kcnv2	cdh13
kcnk2	cdh2
kcnip4	cdh23
kcnab3	cdh6
jmjd4	cdh8
irgc	cdh9
irf6	cdk5
irf2	cdk5r1
ints6	cdkl5
inhba	cfl1
il2rb	chd4
il22ra2	chmp2b
il17re	chmp4bp1
il12rb1	chrm1
igsf10	chrm2
igf2	chrm3
ift81	chrm4
ift74	chrna1
hydin	chrna10
hspb1	chrna3
hspa1l	chrna4
hr	chrna5
hpdl	chrna6
hmgn5	chrna7
hivep3	chrna9
hif3a	chrnb1
hhatl	chrnb2
hfm1	chrnb3
herc6	chrnb4
hdc	chrnd
gramd1c	chrne
gpx2	chrng
gpr6	clcn3
gpr22	clec3a
golim4	clec3b
gng5	clptm1
gnb4	clstn1
glyctk	clstn2
gipc2	clstn3
ghdc	clta
gcg	cltb
gas2l3	cltc
gabrb3	clu
gabpb2	cnih2
fsip1	cnih3
frem3	cnksr2
flywch2	cnn3
flt4	cnr1
filip1l	cntn1
fign	cntn2
fhad1	cntn5
fezf2	cntn6
fblim1	cntnap1
fam210a	cntnap4
fam167a	comt
fam133b	coro1a
fam107a	cpeb1
fads2	cpeb2
eya1	cpeb3
exosc5	cpeb4
evi2b	cplx1
esyt1	cplx2
esrp2	cplx3
esf1	cpsf2
epn3	cpt1c
epha8	cript
epha1	crk
epgn	crkl
entpd3	crtc1
enah	csnk2b
emcn	cspg5
eif3j	ctbp1
efhb	ctbp2
ecel1	ctnna2
ebf2	ctnnb1
ears2	ctnnd1
dusp18	ctnnd2
drd2	cttn
drd1	cttnbp2
dpt	cul3
dock8	cyfip1
dnali1	cyfip2
dnah6	cyth1
dnah5	cyth2
dll4	dact1
dhrs11	dag1
dek	dagla
dach1	dapk1
cysrt1	dbn1
cysltr1	dbnl
cyp27b1	dcc
cybrd1	dgcr8
cxcr3	dgkb
cxcl9	dgke
ctdspl2	dgki
csrp2	dgkq
crybb1	dgkz
cpne8	diaph1
colq	dicer1
cnot4	disc1
cnn1	dlg1
clspn	dlg2
clock	dlg3
clic6	dlg4
clic3	dlg5
clec7a	dlgap1
clcf1	dlgap2
ckap2	dlgap3
chst13	dlgap4
chm	dmd
chadl	dmxl2
cfap57	dnajb1
cfap44	dnajc5
cfap43	dnajc6
cfap221	dnm1
cfap126	dnm1l
cep290	dnm2
cenpf	dnm3
cenpc	doc2a
celsr1	doc2b
cel	dock1
cdt1	dock10
cdh11	dock7
cd74	dpysl2
cd53	dpysl3
cd48	drd3
cd38	drd4
ccs	drd5
ccr5	drosha
ccnk	drp2
ccl24	dtnbp1
ccdc50	dvl1
ccdc153	dvl3
ccdc117	dynll2
ccdc112	eef1a2
ccar1	eef1d
cbx8	eef2
cbll1	eef2k
cat	efna5
cartpt	efnb1
card14	efnb2
capn6	efnb3
cacybp	egln1
cacng4	ehd1
c1qtnf2	eif2s1
btbd16	eif3a
brd4	eif3b
brat1	eif4a3
bok	eif4b
bean1	eif4e
bche	eif4ebp1
bag3	eif4ebp2
b4galt7	eif4g1
auts2	eif4g2
atoh8	eif5a
atoh7	elavl1
asxl3	elavl2
asphd2	elavl4
asic4	epha3
armc3	epha4
arl5c	epha7
arl13b	ephb1
arid5b	ephb2
arid4a	epn1
arhgef37	eps15
arhgap9	eps15l1
arhgap42	eps8
apold1	erbb2
apbb1ip	erbb4
anxa8	erbin
ankle1	erc1
alg1	erc2
ak9	exoc2
ak7	exoc3
agpat2	exoc4
agmat	farp1
adra2b	fbxl20
adora2a	fbxo2
adgrl4	fbxo45
adamts9	fez1
adamts1	fga
accsl	fgb
abhd1	fgg
abcd4	filip1
abca7	fkbp1a
znf34	flna
znf25	flot1
znf804b	flot2
znf583	flrt3
znf385b	fmr1
znf362	frmpd4
znf354a	frrs1l
znf296	fubp1
znf292	fxr1
znf185	fxr2
znf182	fxyd6
hla-a	fyn
hla-c	fzd1
hla-b	fzd4
pdxk	fzd5
hmgb2	fzd9
kiaa1143	gabbr1
brd10	gabbr2
rbm25	gabra1
saxo4	gabra2
c8orf82	gabra3
rpl35	gabra4
c1orf94	gabra5
utp14c	gabra6
agtr1	gabrb1
med14	gabrb2
mcm4	gabrd
c8orf48	gabre
lin9	gabrg2
	gabrg3
	gabrr1
	gabrr2
	gad1
	gad2
	gap43
	gapdh
	gdi2
	ghrl
	ghsr
	gipc1
	git1
	git2
	glra1
	glra2
	glra3
	glra4
	glrb
	gnb5
	gpc1
	gpc4
	gpc6
	gper1
	gphn
	gpm6a
	grasp
	gria1
	gria2
	gria3
	gria4
	grid1
	grid2
	grik1
	grik2
	grik3
	grik4
	grik5
	grin1
	grin2a
	grin2b
	grin2c
	grin2d
	grin3a
	grin3b
	grip1
	grip2
	gripap1
	grk2
	grk3
	grm1
	grm3
	grm4
	grm5
	grm7
	grm8
	grn
	gsg1l
	gsk3b
	gucy1a1
	gucy1b1
	hap1
	hapln1
	hcn1
	hip1
	hip1r
	hnrnpa2b1
	hnrnpa3
	hnrnpab
	hnrnpd
	hnrnph1
	hnrnph2
	hnrnpk
	hnrnpm
	hnrnpu
	homer1
	homer2
	homer3
	hpca
	hras
	hspa8
	htr1a
	htr1b
	htr2a
	htr3a
	htr5a
	htr7
	htt
	igf1
	igf1r
	igsf9b
	il1rap
	il1rapl1
	il1rapl2
	ina
	iqsec1
	iqsec2
	iqsec3
	itga2
	itga3
	itga5
	itga8
	itgb1
	itgb3
	itgb4
	itgb5
	itpka
	itpr1
	itpr3
	itsn1
	jak2
	kalrn
	kcna1
	kcna2
	kcna3
	kcna4
	kcnab2
	kcnb1
	kcnc1
	kcnc2
	kcnc3
	kcnc4
	kcnd2
	kcnd3
	kcnh1
	kcnj11
	kcnj2
	kcnj3
	kcnj6
	kcnj8
	kcnj9
	kcnma1
	kcnmb4
	kcnn2
	kcnq5
	kiaa1107
	kiaa1109
	kif17
	kif5a
	klhl17
	kpna1
	kpna2
	kptn
	l1cam
	lama2
	lama4
	lama5
	lamb2
	lamc1
	lamp1
	lck
	lgi1
	lhfpl4
	lin7a
	lin7c
	lpar1
	lpar2
	lrfn1
	lrfn2
	lrfn3
	lrfn4
	lrfn5
	lrrc4
	lrrc4b
	lrrc4c
	lrrc7
	lrrk2
	lrrtm1
	lrrtm2
	lrrtm3
	lrrtm4
	lyn
	lzts1
	lzts3
	madd
	magi1
	magi2
	magi3
	mal2
	map1lc3a
	map2k1
	mapk1
	mapk10
	mapk14
	mapk3
	marcks
	marcksl1
	mark2
	mdga1
	mdga2
	mecp2
	mpdz
	mpp2
	mtor
	myh10
	myo5a
	myo5b
	myo6
	myo9a
	na
	napa
	napb
	napg
	nbea
	ncam1
	ncan
	nckap1
	ncs1
	ncstn
	ndrg1
	nectin1
	nectin3
	nedd4
	nefh
	nefl
	nefm
	neto1
	neto2
	nf1
	ngdn
	ngef
	nlgn2
	nlgn3
	nlgn4x
	nlgn4y
	nos1
	nos1ap
	nptn
	nptx1
	nptx2
	nptxr
	npy
	npy1r
	nr3c1
	nr3c2
	nrcam
	nrg1
	nrg2
	nrg3
	nrgn
	nrn1
	nrp1
	nrp2
	nrxn1
	nrxn3
	nsf
	nsg1
	nsmf
	ntn1
	ntng1
	ntng2
	ntrk2
	ntrk3
	nufip1
	numb
	numbl
	olfm1
	olfm2
	ophn1
	oprd1
	oprk1
	oprm1
	p2rx1
	p2rx2
	p2rx3
	p2rx6
	p2rx7
	p2ry1
	p2ry2
	p2ry4
	pabpc1
	pacsin1
	pacsin2
	pafah1b1
	pak1
	pak2
	pak3
	parn
	pcbp2
	pcdh15
	pcdh8
	pclo
	pde4a
	pfn1
	pfn2
	phb
	phb2
	picalm
	pick1
	pin1
	pip5k1c
	plat
	plcb1
	plcb3
	plcb4
	plcg1
	plcxd3
	pld1
	plekha5
	plekhg5
	plg
	plppr4
	pls3
	plxna4
	plxnc1
	plxnd1
	pnkd
	porcn
	ppfia1
	ppfia2
	ppfia3
	ppfia4
	ppm1h
	ppp1ca
	ppp1cc
	ppp1r1b
	ppp1r9a
	ppp1r9b
	ppp2ca
	ppp2r1a
	ppp2r1b
	ppp2r2a
	ppp3ca
	ppp3cb
	ppp3cc
	ppp3r1
	prkaca
	prkar1a
	prkar1b
	prkar2a
	prkar2b
	prkca
	prkcb
	prkcd
	prkce
	prkcg
	prkci
	prkn
	prr7
	prrt1
	prrt2
	psd
	psd2
	psen1
	psen2
	psenen
	pten
	ptk2
	ptk2b
	ptn
	ptpra
	ptprd
	ptprf
	ptprn2
	ptpro
	ptprs
	ptprt
	ptprz1
	pum1
	pum2
	pura
	qki
	rab10
	rab11a
	rab11b
	rab14
	rab17
	rab18
	rab1a
	rab1b
	rab21
	rab26
	rab27b
	rab2a
	rab33b
	rab35
	rab3a
	rab3b
	rab3c
	rab4a
	rab4b
	rab5a
	rab5b
	rab5c
	rab6a
	rab6b
	rab7a
	rab8a
	rab8b
	rac1
	rac3
	rap1b
	rapgef4
	rapsn
	rbmx
	rela
	rgs14
	rgs7
	rgs7bp
	rheb
	rhoa
	rimbp2
	rimbp3
	rimbp3b
	rimbp3c
	rims1
	rims2
	rims3
	rims4
	rnf10
	rnf19a
	rnf216
	rock2
	rogdi
	ror2
	rph3a
	rpl10
	rpl10a
	rpl11
	rpl12
	rpl13
	rpl13a
	rpl14
	rpl15
	rpl17
	rpl18
	rpl18a
	rpl19
	rpl21
	rpl22
	rpl23a
	rpl24
	rpl26
	rpl27
	rpl27a
	rpl28
	rpl29
	rpl3
	rpl30
	rpl31
	rpl32
	rpl34
	rpl35a
	rpl36
	rpl36a
	rpl37
	rpl37a
	rpl38
	rpl4
	rpl5
	rpl6
	rpl7
	rpl7a
	rpl8
	rpl9
	rplp0
	rplp1
	rplp2
	rps10
	rps11
	rps12
	rps13
	rps14
	rps15
	rps15a
	rps16
	rps17
	rps18
	rps19
	rps2
	rps20
	rps21
	rps23
	rps24
	rps25
	rps26
	rps27
	rps27a
	rps28
	rps3
	rps3a
	rps4x
	rps5
	rps6
	rps6kb1
	rps6kc1
	rps7
	rps8
	rps9
	rpsa
	rtn3
	rtn4
	rtn4r
	sacm1l
	scamp1
	scamp5
	scg2
	scn10a
	scn11a
	scn1a
	scn2a
	scn8a
	scrib
	sdcbp
	sec22b
	sema3a
	sema3f
	sema4b
	sema4f
	sept11
	sept3
	sept5
	sept6
	sept7
	sept8
	sfpq
	sgip1
	sgta
	sh3gl1
	sh3gl2
	sh3gl3
	sh3glb2
	shank1
	shank2
	shank3
	shisa6
	shisa7
	shisa9
	sipa1l1
	sirt2
	skp1
	slc16a1
	slc16a3
	slc16a7
	slc17a6
	slc17a7
	slc17a8
	slc18a1
	slc18a2
	slc18a3
	slc1a2
	slc1a6
	slc1a7
	slc22a2
	slc29a1
	slc2a3
	slc2a4
	slc30a1
	slc30a3
	slc3a2
	slc6a1
	slc6a11
	slc6a17
	slc6a2
	slc6a3
	slc6a4
	slc6a5
	slc6a6
	slc6a7
	slc6a8
	slc6a9
	slc8a1
	slc8a2
	slc8a3
	slitrk1
	slitrk2
	slitrk3
	slitrk4
	snap23
	snap25
	snap29
	snap47
	snap91
	snapin
	snca
	sncb
	snx1
	sorcs3
	sort1
	sparc
	sparcl1
	sptan1
	sptb
	sptbn1
	sptbn2
	src
	srcin1
	srgn
	stat3
	stau1
	stau2
	ston2
	stx12
	stx16
	stx1a
	stx1b
	stx2
	stx3
	stx4
	stx6
	stx7
	stxbp1
	stxbp3
	stxbp5
	stxbp5l
	sv2a
	sv2b
	svop
	syde1
	syde2
	syn1
	syn2
	syn3
	syne1
	syngap1
	syngr1
	syngr2
	syngr3
	syngr4
	synj1
	synj2
	synpo
	synpr
	syp
	sypl1
	syt1
	syt10
	syt11
	syt2
	syt3
	syt4
	syt5
	syt6
	syt7
	syt9
	tacc3
	tanc1
	tanc2
	taok2
	tenm1
	tenm2
	tenm3
	tenm4
	tent2
	terf2
	tiam1
	tmem163
	tnik
	tnr
	tpd52
	trim3
	trim9
	trio
	tsc1
	tsc2
	tspoap1
	ttyh1
	tuba1a
	tubb
	tubb2b
	tufm
	uba52
	ube3a
	unc13a
	unc13b
	unc13c
	usp46
	usp8
	vamp1
	vamp2
	vamp3
	vamp4
	vamp7
	vapa
	vcan
	vcp
	vcpip1
	vdac1
	vgf
	vhl
	vps11
	vps16
	vps18
	vps33b
	vps35
	vps45
	vti1a
	wasf1
	wasl
	wfs1
	wls
	wnk1
	wnt3a
	wnt5a
	wnt7a
	yes1
	ywhae
	ywhag
	ywhah
	ywhaq
	ywhaz
	zdhhc5

## Sheet: overlaps
OVERLAP-id	OVERLAP-asd	OVERLAP-fmrp	OVERLAP-syngo
adra2b	abca7	zmiz1	adora2a
kif11	epha1	auts2	cacng4
mef2c	kmt2e	nfix	cdh11
mt-co1	mef2c	hivep3	drd1
mt-co2	adora2a	ncoa6	drd2
mt-nd5	asxl3	brd4	gabrb3
abcd4	auts2	ndrg2	ndrg2
agpat2	brd4	taok1	nlgn1
alg1	cat	sobp	pcdh17
arl13b	ccnk	polr2a	pdyn
auts2	cd38	med14	penk
b4galt7	cdh11		ppfibp2
cep290	cep290		rap1a
gabrb3	chm		raph1
mt-atp6	dock8		rgs9
pax6	drd2		rpl23
pigv	drd1		rpl35
six3	fezf2		slc10a4
slc16a2	gabrb3		slc32a1
sobp	hivep3		stxbp4
upf3b	hydin		sv2c
	ints6		tnc
	met		wasf2
	nfia		wasf3
	nfix
	nlgn1
	pax6
	pcdh11x
	phf21a
	phf3
	polr2a
	prpf39
	psd3
	rbm27
	scaf4
	sos2
	taok1
	upf3b
	wac
	zmiz1
	hla-a
	hla-b
	mcm4
	znf292
	znf385b
